# Supplementary material for: Phenolic Metabolites from Barley in Contribution to Phenome in soil Moisture Deficit
Source: Int J Mol Sci. 2020 Aug 21;21(17):6032. doi: 10.3390/ijms21176032 (PMC7503775; doi:10.3390/ijms21176032)
Supplement: Supplementary file 1 [file ijms-21-06032-s001.zip]

Archive with 6 entries (6 files):
- Suppl Figure 1.tif
- Table_S1_A.xls
- Table_S1_B_50820.xlsx
- Table_S2 210820.docx
- Table_S3_Phenotypes.xlsx
- Table_S4 100820.docx
