# Supplementary material for: Phenolic Metabolites from Barley in Contribution to Phenome in soil Moisture Deficit
Source: Int J Mol Sci. 2020 Aug 21;21(17):6032. doi: 10.3390/ijms21176032 (PMC7503775; doi:10.3390/ijms21176032)
Supplement: Supplementary file 1 [file ijms-21-06032-s001.zip › Table_S1_A.xls]

## Sheet: Arkusz1
Phenolic metabolites from barley in contribution to phenome in soil moisture deficit Anna Piasecka, Aneta Sawikowska, Anetta Kuczyńska, Piotr Ogrodowicz, Krzysztof Mikołajczak, Paweł Krajewski, and Piotr Kachlicki
Supplementary Table S1. Metabolomic signals detected in barley plants subjected to three variants of moisture deficit. Type of reaction of metabolite level to moisture deficit labeled as: D - mean treatment effect; VD - variety-specific treatment effect; TD - time-specific treatment effect; VTD -treatment effect depending on variety-time interaction; the values given for each effect are P-values …
No.	metabolite identification	chemical formula	molecular mass of ions [M-H]-		Δ ppm		Treatment I					Treatment II					Treatment I+II
			calculated	measured			D	VD	TD	VTD	Group with respect to TD effects	D	VD	TD	VTD	Group with respect to TD effects	D	VD	TD	VTD	Group with respect to TD effects
1	Agmatine derivative	C21H19ON8	399.168	399.166	-2.84												0.000427525
2	Apigenin 6-C-glucoside-8-C-arabinoside	C26H27O14	563.14	563.141	3.033		0.000105745
3	Apigenin 7-O-arabinosylglucoside and Apigenin 7-O-rhamnosylglucoside	C26H27O10	563.139	563.141	3.246												1.51672e-11
4	Caffeic acid derivative	C20H33O10	433.2074	433.209	3.001				1.02773e-08		A
5	Caffeoylquinic acid	C16H17O9	353.087	353.1041	4.76
6	Chrysoeriol 7-O-[6''-p-coumaroyl]-glucoside	C31H28O13	607.145	607.146	-1.76		9.74724e-09										6.42217e-06
7	Chrysoeriol 7-O-diglucoside	C28H31O16	623.1612	623.1638	-4.204
8	Chrysoeriol 7-O-rhamnosylglucoside and Luteolin 7-O-arabinosylglucoside	C28H31O15 // C26H27O15	607.1663//579.135	607.1697//579.1376	-2.751					0.000154595							8.63948e-06
9	Feruloyl-isovitexin 2''-O-glucoside	C37H37O18	769.198	769.198	1.3
10	Hordatine A	C28H37O4N8	549.294	549.295	2.242
11	Hordatine A glucoside	C34H47O9N8	711.347	711.349	-4.217
12	Hordatine B	C29H39O5N8	579.304	579.306	2.237				0		A
13	Hordatine B glucoside 1	C35H49O10N8	741.357	741.358	-1.484		2.33172e-07					1.6651e-06					0
14	Hordatine B glucoside 2	C35H49O10N8	741.357	741.358	-1.484				1.2343e-11		B
15	Isoorientin 7-O-[6''-feruloyl]-glucoside	C37H37O19	785.193	785.197	-4.687
16	Isoorientin 7-O-[6''-sinapoyl]-glucoside and unidentified	C38H39O20	815.207	815.2035	4.539
17	Isoorientin 7-O-glucoside	C27H29O16	609.146	609.148	-3.521				1.55989e-09		C			5.62042e-05		B			8.64252e-11		C
18	Isoorientin 7-O-rhamnosylglucoside	C33H39O20	755.203	755.206	-3.469				4.38813e-05		C				1.05435e-05
19	Isoscoparin 2''-O-arabinoside	C27H29O16	593.151	593.152	3.58		0					9.7901e-05					4.70262e-07
20	Isoscoparin 2''-O-glucoside and Isovitexin	C28H31O16//C21H19O10	623.1612//431.0978	623.1636//431.0988	3.85//0.0
21	Isoscoparin 7-O-[6''-sinapoyl]-glucoside	C39H41O20	829.219	829.22	-1.019									1.22548e-07		A
22	Isoscoparin 7-O-glucoside and Isovitexin 7-O-[6''-sinapoyl]-glucoside 4'-O-glucoside	C28H31O16//C44H49O24	623.1612//961.2614	623.1634//961.2659	-4.666									1.62395e-05		A
23	Isovitexin 2''-O-arabinoside	C26H27O14	563.139	563.141	3.779		5.41276e-06										9.19011e-09
24	Isovitexin 2''-O-glucoside and Isoscoparin 7-O-rhamnosylglucoside	C27H29O15//C34H41O20	593.1501//769.2191	593.1522//769.2189	3.58//2.6
25	Isovitexin 7-O-[6''-acidic derivative]- glucoside 1		665.174
26	Isovitexin 7-O-[6''-acidic derivative]-glucoside 2		743.058				0.000405591												3.3082e-06		B
27	Isovitexin 7-O-[6''-feruloyl]-glucoside	C37H37O18	769.198	769.196	-1.983
28	Isovitexin 7-O-[6''-feruloyl]-glucoside 4'-acidic derivative		965.274				1.50824e-08
29	Isovitexin 7-O-[6''-hydroxyferuloyl]-glucoside 1	C37H37O19	785.193	785.195	-2.6				4.29855e-06		C
30	Isovitexin 7-O-[6''-hydroxyferuloyl]-glucoside 2	C37H37O19	785.193	785.19	3.821									1.81182e-05		B	1.43909e-08
31	Isovitexin 7-O-[6''-sinapoyl]-glucoside	C38H39O19	799.209	799.211	-2.74
32	Isovitexin 7-O-[feruloyl]-glucoside	C37H37O18	769.198	769.201	-3.9
33	Isovitexin 7-O-[sinapoyl]-glucoside	C38H39O19	799.209	799.21	-1.126												9.96369e-06
34	Isovitexin 7-O-glucoside (saponarin)	C27H29O15	593.151	593.152	2.973
35	Isovitexin 7-O-rhamnosylglucoside	C33H39O19	739.209	739.211	-2.963		7.66613e-07										6.55032e-15
36	Apigenin 6,8-C-diglucoside	C27H29O15	593.151	593.15	3.372
37	Luteolin 6-C-arabinoside 8-C-glucoside	C26H27O15	579.135	579.136	1.082		4.57354e-07
38	p-Coumaric acid derivative			545.226					2.87881e-13		D			2.91917e-07		C	2.22045e-16
39	p-Coumaroylquinic acid	C16H17O8	337.092	337.093	-1.363				3.32216e-10		B			0.000201656		A	0
40	Sinapic acid derivative 1		667.124						4.84792e-09		A
41	Sinapic acid derivative 2		489.058						2.1596e-07		D				1.17423e-07
42	Sinapic acid derivative 3		503.178
43	Sinapoyl - hexose 1	C17H21O10	385.113	385.115	-2.817
44	Sinapoyl - hexose 2	C17H21O10	385.113	385.114	-1.818					0.000157116
45	Sinapoyl-isoscoparin 2''-O-arabinoside	C38H39O19	799.209	799.211	-2.365												4.44089e-16
46	Sinapoyl-isovitexin 2''-O-arabinoside	C37H37O18	769.198	769.199	-1.98		0					2.00253e-06
47	Sinapoyl-isovitexin 2''-O-glucoside 1	C38H39O19	799.209	799.208	3.753		0.0003694										0.000295774
48	Sinapoyl-isovitexin 2''-O-glucoside 2	C38H39O19	799.209	799.21	-1.75					1.57037e-06				0.00019137		C			4.61005e-05		C
49	Sinapoyl-tricin 7-O-glucoside	C34H33O16	697.177	697.179	-2.725
50	Sinapoylquinic acid 1	C19H27O10	415.162	415.16	4.207				9.67344e-08		B						1.2273e-10
51	Sinapoylquinic acid 2	C19H27O10	415.162	415.162	-4.187				8.09541e-12		C			8.98558e-05		A
52	Tricin 7-O-[sinapoyl]-glucoside 4'-O-glucoside	C40H43O21	859.23	859.232	-2.747
53	Tricin 7-O-glucoside and Tricin 7-O-[sinapoyl]-glucoside	C23H23O12//C34H33O16	491.119//697.1769	491.1201//697.1787	1.203//-2.725		0					0.000263478
54	UPLC_UV_signal_001									0.000239591			0.00026117	0		B			1.07795e-06		A
55	UPLC_UV_signal_002												8.42076e-06	0.000386932		A
56	UPLC_UV_signal_003								0.000121141		B						0
57	UPLC_UV_signal_004								6.88284e-08		A	1.15507e-05					0
58	UPLC_UV_signal_005								3.39703e-08		B						0
59	UPLC_UV_signal_006																6.31567e-08
60	UPLC_UV_signal_007								0		B								0.000115509		C
61	UPLC_UV_signal_008								9.49241e-14		B	1.30502e-08
62	UPLC_UV_signal_009
63	UPLC_UV_signal_010
64	UPLC_UV_signal_011												0.00039629
65	UPLC_UV_signal_012								6.83167e-05		C	5.91772e-05							1.08677e-06		B
66	UPLC_UV_signal_013						1.21769e-05
67	UPLC_UV_signal_014
68	UPLC_UV_signal_015																2.32917e-09
69	UPLC_UV_signal_016						1.29946e-06					0.000133846
70	UPLC_UV_signal_017													1.21405e-05		B	1.09586e-09
71	UPLC_UV_signal_018													8.87306e-07		B
72	UPLC_UV_signal_019								4.59834e-05		D
73	UPLC_UV_signal_020								5.48398e-05		C			2.78966e-06		B
74	UPLC_UV_signal_021						1.05538e-10
75	UPLC_UV_signal_022							3.57157e-05	4.20807e-08		D	7.17092e-05					2.13374e-12
76	UPLC_UV_signal_023						1.41331e-13
77	UPLC_UV_signal_024						4.88689e-09
78	UPLC_UV_signal_025						0							9.12601e-05		D
79	UPLC_UV_signal_026								8.70951e-07		D
80	UPLC_UV_signal_027								2.17954e-06		D
81	UPLC_UV_signal_028								1.62083e-07		D						0.000457923
82	UPLC_UV_signal_029									2.69885e-06				0.000470735		C	3.18631e-09
83	UPLC_UV_signal_030								6.22835e-14		B						6.83009e-13
84	UPLC_UV_signal_031									4.28152e-05				0.000226024		C	4.72779e-06
85	UPLC_UV_signal_032								5.77428e-08		B			0.000131478		D	5.64795e-09
86	UPLC_UV_signal_033								1.07491e-07		D			9.16948e-05		D	8.83064e-08
87	UPLC_UV_signal_034						1.27934e-06							1.4928e-06		C			0.000294891		C
88	UPLC_UV_signal_035						1.33957e-10
89	UPLC_UV_signal_036						0.000259082							0.000278376		C	0.000343972
90	UPLC_UV_signal_037									0.000102442							5.41064e-07
91	UPLC_UV_signal_038								1.01252e-13		D			1.66188e-05		C			1.18025e-05		C
92	UPLC_UV_signal_039									7.10647e-06		3.05205e-05							6.35794e-05		C
93	UPLC_UV_signal_040								2.20915e-07		D			1.33836e-06		D			4.84013e-05		D
94	UPLC_UV_signal_041								0.000452683		D						4.61853e-14
95	UPLC_UV_signal_042													0.000396219		A			2.92924e-05		C
96	UPLC_UV_signal_043						0.000205455							0.000235679		C	4.88498e-15
97	UPLC_UV_signal_044								1.89332e-10		D			1.96955e-11		D			0.000304653		C
98	UPLC_UV_signal_045						1.27461e-11							0		D			8.44405e-10		C
99	UPLC_UV_signal_046									0.000136664							1.54878e-05
100	UPLC_UV_signal_047						1.5272e-11
101	UPLC_UV_signal_048								1.37003e-05		B			0		C				0.000153564
102	UPLC_UV_signal_049								0.000454391		D	1.59043e-10							0.00031995		D
103	UPLC_UV_signal_050						6.26098e-09					3.66374e-15							3.00245e-06		D
104	UPLC_UV_signal_051									0.000380834				1.88073e-11		D			2.77556e-15		D
	Number of metabolites						25	1	33	10		12	3	28	2		33	0	16	1
