# Supplementary material for: Phenolic Metabolites from Barley in Contribution to Phenome in soil Moisture Deficit
Source: Int J Mol Sci. 2020 Aug 21;21(17):6032. doi: 10.3390/ijms21176032 (PMC7503775; doi:10.3390/ijms21176032)
Supplement: Supplementary file 1 [file ijms-21-06032-s001.zip › Table_S1_B_50820.xlsx]

## Sheet: Table S1 B
Phenolic metabolites from barley in contribution to phenome in soil moisture deficit Anna Piasecka, Aneta Sawikowska, Anetta Kuczyńska, Piotr Ogrodowicz, Krzysztof Mikołajczak, Paweł Krajewski, and Piotr Kachlicki Institute of Plant Genetics of The Polish Academy of Sciences, Strzeszynska 34, 60-479 Poznan, Poland
Table S1 B. Mean values of metabolite concentrations in the experiment. Treatment I is referred to drought applied at seedling stage (three-leaf stage according to 13 level in BBCH scale), treatment II is referred to drought applied at at the flag leaf stage (37 level in BBCH scale), treatment I+II is referred to drought applied firstly at three-leaf stage, then rehydrated and maintained in contr…
Variety	Time point (day)	Treatment	Metabolite number
			1	2	3	4	5	6	7	8	9	10	11	12	13	14	15	16	17	18	19	20	21	22	23	24	25	26	27	28	29	30	31	32	33	34	35	36	37	38	39	40	41	42	43	44	45	46	47
Cam/B1/CI	3	I	22.6899	23.8942	23.2607	25.5211	25.9189	26.3454	23.8508	23.0112	23.4617	27.891	29.013	24.1931	24.2786	27.5243	22.5863	24.2343	26.0866	23.6977	25.6441	23.7804	23.9845	25.6274	22.0305	26.8714	21.8467	24.8577	28.585	21.6511	22.4901	27.6239	28.3058	24.4814	24.8729	31.9081	25.8069	23.0149	25.1587	22.3236	23.2429	25.0963	21.3432	20.0309	27.7909	21.9383	27.6048	27.9937	23.2798
Cam/B1/CI	6	I	22.6894	23.3896	23.8918	25.106	24.7102	26.5227	22.9771	23.8467	23.5409	27.3626	26.7434	23.8567	25.121	27.8671	21.8241	22.6163	25.7625	22.6214	25.4565	23.2947	23.9181	25.7951	22.1763	26.4938	21.1114	23.9726	28.6146	21.5698	22.1298	28.2574	28.8981	24.5544	24.977	31.4251	26.4333	22.2097	24.6445	22.7246	23.899	24.7592	20.1215	20.3526	25.4987	21.4504	27.6085	27.9113	22.3035
Cam/B1/CI	10	I	23.2386	22.2238	23.3281	26.0465	24.1672	25.861	22.6863	22.3495	25.5185	25.3715	26.2283	25.9443	23.6903	22.9722	22.0869	23.2908	22.4729	22.0539	24.2174	23.3572	22.2924	25.7966	21.2984	29.6129	21.9646	24.5264	27.5371	23.6457	20.9276	28.4625	29.3073	23.5674	25.2702	29.5467	26.0325	24.2272	24.5372	22.7847	21.4352	25.3062	21.6151	20.0686	26.018	21.9665	27.5868	27.3884	26.5587
Cam/B1/CI	1	I+II	22.2565	23.4463	25.0773	26.0684	24.8429	26.0333	24.7935	23.5494	25.3916	26.765	25.3769	26.0734	24.6735	25.0305	23.7638	24.051	22.95	22.5331	22.2207	23.9613	23.411	27.4974	22.0102	27.6097	22.7126	25.2965	27.8972	21.4489	21.7095	28.389	28.9451	24.1212	25.7781	29.7696	26.4903	23.4487	24.9729	21.8625	23.5934	25.2426	23.1409	21.3551	25.6603	20.5947	28.3565	26.9348	25.4112
Cam/B1/CI	3	I+II	20.8607	25.0418	24.6244	23.6268	23.4977	25.947	24.5636	23.8887	27.7394	26.1814	25.3272	23.2737	23.8831	24.3734	24.0454	22.9066	23.5399	21.749	22.0196	23.4428	23.5095	26.9698	22.6865	31.1673	24.8398	22.6092	26.7513	22.6713	21.8924	28.5365	26.4405	24.0549	25.4381	27.9163	24.8912	24.4848	25.5114	21.2745	22.5537	22.7245	23.932	21.1581	26.5979	20.2462	28.3222	27.2525	27.0698
Cam/B1/CI	6	I+II	22.3221	22.7907	23.8909	22.9782	23.1312	24.9074	24.49	22.1897	27.4375	25.0394	24.487	23.2392	24.3294	24.1989	22.2849	23.362	22.3986	21.474	21.7983	23.3219	24.2399	27.3733	21.6074	30.6322	22.3657	23.9741	27.2255	22.2415	21.3987	28.4267	28.7241	23.8001	25.5324	28.9254	25.6857	23.4487	25.1312	22.0564	22.6769	22.8646	25.1312	21.3921	25.8118	19.227	27.7824	27.32	28.1857
Cam/B1/CI	10	I+II	22.4961	22.7944	24.0099	22.9757	22.6814	25.628	24.6651	22.2079	28.2779	24.9445	23.1578	21.9178	24.5289	23.7866	22.2291	23.2728	23.0597	21.239	22.1237	23.2382	25.2104	27.997	21.9651	31.1305	23.2931	23.1185	27.0478	22.8346	21.4443	29.3695	28.359	24.0107	24.8248	28.4205	24.7345	24.695	24.9376	22.6907	21.9267	22.0128	25.5819	20.715	26.5862	19.412	27.8351	27.3441	29.245
Cam/B1/CI	3	II	21.4262	24.4877	23.2175	23.7239	23.5982	26.5932	24.9712	22.6918	29.3735	24.9356	26.1472	22.8655	22.5666	22.9222	24.3384	22.8986	23.0502	19.3448	21.6042	22.7981	24.8945	28.1642	21.6633	31.9364	25.4538	22.3089	27.1478	23.0314	21.5505	29.0855	27.0082	23.3234	24.2972	27.1825	23.6596	25.8352	26.2072	20.8674	22.1747	23.9671	26.1349	21.3959	27.1852	18.886	28.3609	27.4785	28.8522
Cam/B1/CI	6	II	21.0628	22.7277	24.0107	23.039	22.8859	25.5457	25.505	23.5702	29.4026	25.4772	25.7565	22.8724	23.7459	23.6548	23.7899	23.502	23.314	20.9396	22.041	23.6132	24.9173	27.5663	21.9367	31.6924	24.6278	23.2223	27.6237	22.6664	21.6648	29.2747	27.7928	23.9269	25.1498	27.9293	24.4589	24.5155	25.947	21.3612	21.5915	23.4428	26.2767	21.0969	26.6268	19.9778	27.8149	27.6338	28.9735
Cam/B1/CI	10	II	21.5186	23.7107	23.0956	23.0163	22.5121	26.2251	24.1149	24.0476	29.2975	25.6255	24.5766	23.7332	23.7653	22.5576	25.119	22.8887	21.6673	23.931	21.7718	23.1742	20.9454	25.4023	22.0994	31.86	26.202	24.4266	25.5516	23.3097	21.6516	29.3999	25.5177	23.4126	24.2526	26.9801	25.702	26.7104	25.7078	20.9719	21.3408	22.3581	22.6609	20.4807	27.3963	23.4334	28.5206	26.9696	27.9522
Cam/B1/CI	3	K	23.2991	22.6092	24.8109	25.7062	25.0687	26.1142	23.5096	21.6761	21.708	27.837	26.2637	24.8276	24.0121	28.3992	23.1061	25.1131	25.7565	23.2414	23.7856	24.4447	23.6976	25.6693	21.2331	24.0123	21.0286	24.8922	28.4458	21.249	21.357	27.2715	29.4597	24.9936	25.9007	31.8795	25.9898	21.28	23.6596	23.5565	24.0905	25.443	20.4475	20.1097	25.3095	22.3215	27.5692	26.1329	21.2739
Cam/B1/CI	6	K	22.4824	21.2568	23.7415	27.9489	25.0155	26.0977	23.2015	22.4169	23.2838	27.3586	27.5034	27.4891	24.8722	24.6836	22.5311	24.0022	24.5677	23.6855	23.6381	23.9046	23.965	25.7813	21.1504	26.4899	21.2758	23.982	28.5421	20.9787	22.3681	28.1608	28.9162	24.5179	25.0751	31.4906	25.8168	22.5283	23.9361	22.1004	22.602	27.335	21.2962	20.3435	26.421	22.1826	28.1723	26.7965	22.4163
Cam/B1/CI	10	K	22.3856	23.571	23.3574	26.3558	23.6887	25.3101	23.6626	21.6096	24.1711	26.3966	25.892	26.1698	23.8699	24.3553	23.3446	24.763	24.4756	23.1475	23.4998	23.9496	23.3113	26.6522	21.1129	27.7052	22.1003	23.9341	27.7977	20.6048	21.2345	27.8652	28.1074	23.9483	24.9531	30.668	25.1523	23.1948	23.9334	21.2951	21.9396	25.8427	21.3944	20.3675	25.4747	21.345	27.9191	26.368	23.2783
Cam/B1/CI	1	K	22.4689	22.9653	23.1781	25.1185	23.3069	25.9557	24.9222	22.1213	26.7399	26.3978	25.2047	24.9933	23.2546	24.5063	23.4609	24.1792	24.5101	22.0892	21.0651	23.5628	24.2827	27.6067	22.2912	29.3181	23.1967	23.6537	27.4993	22.2041	21.2545	28.1822	28.6826	23.8677	25.2386	29.4819	24.5091	23.5996	24.9204	21.9679	21.357	24.7979	24.0364	20.5742	25.4145	19.9625	28.0859	26.8591	26.5241
Cam/B1/CI	3	K	22.0808	22.4172	24.1132	23.6938	22.9484	25.3742	24.8033	23.2592	26.9038	26.1927	24.6056	23.4616	23.5267	25.6743	23.3347	23.9749	23.4118	21.4889	21.4848	23.7045	23.7778	27.102	21.7009	29.5073	23.2885	23.9377	27.8695	21.5595	21.3799	27.4426	28.6167	23.9538	25.4464	29.4706	24.6345	23.2884	24.7441	20.4543	22.1544	23.1591	24.485	20.8005	25.137	20.2962	27.5524	26.4699	26.2687
Cam/B1/CI	6	K	19.2774	23.774	23.9875	23.4757	23.9205	25.7675	24.8596	24.1486	29.3145	25.5218	26.1034	22.3375	22.4768	22.9948	25.325	22.332	23.1588	19.832	21.1031	22.7432	24.3023	28.3253	21.4266	31.7902	26.6932	21.7454	27.1034	23.6023	21.6891	28.4554	25.2851	22.8519	24.1828	25.957	23.0829	24.891	26.3547	20.7251	21.5989	22.6216	26.4545	21.7038	26.9497	18.7104	27.541	27.0054	28.4426
Cam/B1/CI	10	K	21.3538	23.7522	23.7712	23.4229	22.8289	25.5632	24.6242	23.0917	28.6678	26.0596	23.8838	23.1205	22.5879	22.6877	24.6032	23.1079	23.1113	20.2348	21.5675	23.3035	24.4877	27.7664	21.3	31.321	25.5111	22.1133	26.6511	23.1165	21.3205	28.8323	26.4151	23.4572	24.4722	27.0833	23.4161	25.3892	25.4801	21.2015	20.8661	22.5485	25.5312	21.3121	26.4124	18.7257	28.1365	26.9323	28.6068
Georgie	3	I	23.1357	22.1102	24.4226	25.399	24.2752	26.1829	23.4843	22.515	21.9329	27.7383	25.926	24.616	24.2104	28.409	23.4428	24.9951	25.772	23.6416	24.6142	23.7712	23.4595	25.221	21.5515	22.0109	21.1929	24.6528	27.6993	21.7009	22.3666	27.2615	28.2693	23.9482	24.9563	31.8188	25.9415	20.995	23.791	23.4672	23.5392	25.2597	20.6351	20.0346	24.7676	21.7291	27.6911	26.0112	21.4469
Georgie	6	I	23.9546	22.7114	24.5914	25.662	25.1504	26.2342	23.5328	24.6718	22.3779	27.9246	26.4511	24.5438	25.1022	28.4737	23.8142	25.6619	26.1633	23.7385	25.4735	24.6502	24.2112	26.0208	22.0621	23.7493	21.1902	25.015	28.3035	21.5012	22.6985	27.9956	30.0145	24.5631	25.9108	32.0169	26.2194	21.1049	24.5718	22.941	23.9928	25.363	21.0787	20.488	26.0273	21.9384	27.6617	27.6329	21.4931
Georgie	10	I	23.381	22.0868	24.781	28.0308	24.677	25.9084	23.1974	25.9638	21.9802	27.5169	26.1745	27.6143	25.532	26.1646	22.8889	24.082	25.3883	24.1774	25.9166	24.0268	24.0544	26.4056	21.6994	23.5026	21.245	24.1713	28.0787	21.596	22.0739	28.2168	29.3282	24.4475	25.5804	31.7138	26.6867	21.7965	24.1839	23.6722	21.3115	26.9834	21.8497	19.9635	25.314	21.5282	28.1725	27.4274	22.1136
Georgie	1	I+II	24.0232	23.043	25.196	27.0134	24.525	25.4131	25.8801	23.3433	22.6923	27.2948	25.1962	27.0293	25.0753	26.3627	24.1904	25.6892	22.8078	24.4205	22.421	24.6928	23.2209	26.8144	21.1739	22.3599	21.7617	26.7229	28.5696	22.1068	21.5466	28.1044	30.5731	24.6406	26.7185	31.7349	26.679	21.7346	25.3596	22.7103	22.5004	26.1106	19.857	21.9211	24.9992	22.0102	28.1014	26.9642	22.6548
Georgie	3	I+II	23.2892	23.4842	25.2867	24.7973	24.208	25.4476	25.177	25.0275	22.516	27.7385	24.5768	23.7484	25.8396	27.102	23.6469	24.983	25.8648	24.1943	23.8927	24.2686	23.7229	26.8022	22.2345	23.2586	21.432	23.9645	28.4448	22.5345	21.8536	28.3321	29.5304	25.4023	26.6943	31.9951	27.039	21.9406	25.6263	22.9224	23.5877	24.3464	22.6706	20.6443	23.9844	22.4957	28.0554	27.463	22.8196
Georgie	6	I+II	23.1167	22.9265	23.8056	25.2818	24.2983	25.1943	25.0378	23.6974	22.6564	26.9664	26.4147	25.9562	25.4339	26.8751	23.5926	25.113	21.8851	23.7145	24.4721	24.4399	23.3666	25.7969	21.6415	24.705	21.6151	25.5871	28.322	21.7829	21.649	27.6312	29.7256	24.2339	25.7238	31.2536	26.9579	22.1308	25.6801	22.237	23.3426	24.6828	21.9853	21.5004	25.2663	20.4983	27.8582	26.6443	21.7579
Georgie	10	I+II	24.2278	24.0521	25.0764	24.8121	24.0408	26.1542	24.986	23.3891	22.6978	27.338	24.7589	24.2098	25.8223	27.043	23.9594	25.3453	24.7245	23.5635	23.8229	24.3351	24.5848	27.1064	21.4825	23.5344	21.4435	24.8973	28.2487	21.4673	21.9058	28.7637	30.2344	24.3385	26.1133	31.5058	27.3662	21.5941	26.651	23.2364	22.8545	24.2512	21.2787	20.7081	24.3129	19.7589	28.0322	27.2273	22.4838
Georgie	3	II	24.6473	23.8258	25.2307	26.1388	24.2972	25.665	25.307	24.1693	23.2098	28.3779	26.2969	26.3892	26.03	28.3264	25.3005	27.0965	25.3519	24.8146	24.7276	26.1804	25.0271	27.9139	22.2809	25.7937	22.2239	25.8446	29.4731	23.5632	23.2469	29.5326	30.588	25.9208	26.756	32.5668	26.5924	23.0349	25.5435	23.1562	23.3001	25.5958	22.0333	21.3782	25.5277	22.3137	28.2072	28.1427	22.4775
Georgie	6	II	24.1446	23.8535	25.2811	25.0988	24.5313	24.5025	25.8282	23.0803	22.6786	27.2216	27.1252	24.4126	25.4964	28.4946	25.6553	27.4334	24.631	23.8397	23.3225	25.8485	23.5761	26.9853	21.1425	24.8663	22.6106	26.0111	29.026	22.3681	22.4088	29.1653	30.7404	25.0155	26.8571	31.5594	26.6171	22.0519	26.0223	22.3833	22.341	24.8591	20.9569	22.2573	26.0544	20.6337	27.2557	28.3071	22.0978
Georgie	10	II	24.7817	24.9303	24.8231	26.8882	24.9292	26.4039	24.6917	23.3001	22.4887	27.3785	26.58	26.6241	25.913	28.4459	25.7247	27.4808	24.842	22.8573	23.9862	25.4582	24.7396	26.7453	21.2789	23.0374	22.2684	25.723	28.5092	22.8034	21.1573	28.686	30.731	24.552	26.2868	31.4745	28.1881	21.3217	27.1552	24.185	22.1189	26.712	23.4358	20.6777	26.16	21.6553	28.1161	27.3898	22.412
Georgie	3	K	24.1482	22.2129	24.8209	26.014	25.109	26.1513	24.158	21.794	21.938	28.1149	27.937	24.979	23.8202	28.7608	24.4137	26.4332	26.1955	23.9039	24.8175	25.1205	23.9435	25.096	21.2987	22.0522	20.8257	25.1216	28.2522	21.5238	21.6633	26.9723	30.1013	24.6763	26.2306	32.2054	25.6706	20.6468	23.6721	23.8988	24.007	25.8124	19.8441	19.6075	26.7391	22.5075	27.5158	26.0191	21.2334
Georgie	6	K	22.7552	20.9941	23.957	28.172	24.2682	25.9704	23.5685	23.1175	22.1779	27.5665	26.0727	27.6251	24.5822	25.9318	23.2862	24.8164	24.7812	24.2332	24.1305	24.213	23.6755	25.7123	21.2229	23.3337	21.278	23.9688	27.8972	21.2203	22.4655	27.6285	28.8927	24.2945	25.1087	31.6804	25.7803	21.609	23.2911	22.4343	21.8582	27.1609	21.397	20.2686	25.2475	21.8356	28.4435	25.999	21.2801
Georgie	10	K	23.9644	21.4334	24.2586	28.1126	24.3289	25.8988	24.1949	22.5396	22.0225	27.7559	25.8656	27.6573	24.8518	26.363	24.2152	25.9348	25.7322	24.4588	24.5453	24.7008	24.0497	26.2985	21.2236	22.9644	21.4208	24.5637	28.2987	20.9875	22.1202	28.0551	29.9662	24.6634	26.0628	31.9413	26.241	21.9882	23.4247	22.2143	22.1811	26.9594	20.6108	19.5766	25.0595	22.3434	28.116	26.0564	21.5943
Georgie	1	K	23.0735	23.7046	24.0601	26.4749	23.8464	25.3338	25.2858	23.717	22.6305	28.0206	25.1897	26.1982	24.7549	26.9095	24.0628	25.9927	24.321	24.2966	22.0026	24.9094	23.9265	27.4694	22.2228	22.5941	21.5403	24.5127	28.3632	24.9929	21.9976	27.9733	29.4285	24.9575	25.9834	32.1007	26.4369	21.2822	25.2103	23.0704	22.07	25.6264	21.7898	22.1506	24.2822	21.3198	28.1226	26.4881	22.0618
Georgie	3	K	22.477	22.7499	24.0018	24.05	24.0592	25.1111	25.2413	23.1981	25.6515	26.8463	27.2443	24.9872	23.8278	26.0627	24.3114	25.1006	23.9156	22.5066	21.4118	24.1581	23.4524	26.8212	21.4945	27.3898	23.368	25.1548	28.233	21.426	21.2051	27.6815	29.2485	24.0603	25.6541	30.0977	24.8831	23.7164	25.4203	20.7081	22.5627	23.9482	22.979	21.7253	26.2856	21.2218	27.593	26.8343	24.5519
Georgie	6	K	23.1872	24.6716	24.0246	25.2539	24.83	24.9751	25.5906	23.4127	21.855	28.0075	27.2299	25.4311	24.6845	28.4946	24.3445	25.9547	23.6813	24.7443	23.0907	25.1035	23.9945	26.8381	21.0777	22.9935	22.5236	24.8494	28.5718	23.1118	22.4257	27.6404	29.6056	25.07	25.744	32.157	27.0945	21.2881	26.9513	22.345	21.735	25.3502	20.4576	22.2036	26.2978	21.5159	27.3142	27.0041	21.9755
Georgie	10	K	22.2509	23.2258	23.7205	25.9434	23.035	25.6856	24.07	23.6401	22.0116	27.6761	24.9337	25.7943	24.9091	25.6035	23.0603	24.0622	25.6735	24.4141	23.0773	24.1968	24.19	27.0874	21.5782	23.616	21.2888	22.7715	28.3708	22.365	22.4525	28.2315	28.0432	24.5577	24.9991	31.8329	26.7388	22.3807	25.557	22.1563	22.5868	25.7137	21.1303	19.9432	24.8676	21.7774	28.4166	26.4497	21.4531
Harmal	3	I	21.8117	22.7649	24.6139	26.0829	24.7368	26.3851	24.6691	24.043	21.7176	28.3031	27.1078	25.2437	25.1444	28.7177	22.6875	23.3913	26.4458	24.6007	25.0859	24.2346	23.9146	26.4405	21.8331	22.4385	21.6911	24.4665	28.3395	23.1133	23.2049	27.9429	26.3736	25.0048	24.4976	32.4057	26.9869	21.3224	24.633	22.4315	23.6816	25.4759	21.969	20.6589	25.8034	21.9385	28.3227	28.6668	21.6452
Harmal	6	I	22.4782	22.7286	24.0125	25.6111	23.9993	26.2533	25.4281	24.7061	21.5981	28.0814	26.6296	24.8466	24.5873	28.0706	22.7542	24.4065	26.3098	24.1594	24.9418	24.286	23.978	26.1616	21.8834	23.3948	21.3146	24.4003	28.4362	22.6428	22.1799	28.0227	28.5609	25.0517	25.1489	32.1702	26.989	21.1029	24.7887	22.4922	22.7148	24.8214	21.7883	20.2299	25.3966	21.5219	28.0215	28.7461	21.3437
Harmal	10	I	22.9689	21.9045	24.3257	27.4511	23.6127	26.1564	24.8257	24.4705	21.5083	27.4745	25.4594	27.0833	24.7611	25.8233	23.0182	24.5183	24.8907	23.8468	24.8954	24.6411	23.994	26.4131	21.4207	23.9909	21.3655	24.2675	28.4314	23.0309	21.8472	28.0951	29.4407	25.0241	25.7891	31.6874	27.3869	21.8179	24.7195	22.7301	21.145	26.3359	22.0382	21.3006	24.6406	21.4996	28.4834	28.4781	21.444
Harmal	1	I+II	22.1683	23.2479	24.8128	27.7787	25.1589	25.5114	25.4365	23.3706	22.7621	26.2085	24.4282	26.9577	26.5136	25.9614	24.18	25.5868	24.3816	23.5264	23.4307	24.5142	21.8276	26.8931	22.6692	22.9986	22.7635	25.2496	27.6665	22.5036	22.9896	27.8309	29.285	24.2022	26.1657	30.7209	27.3873	23.1694	24.8776	22.8089	22.4675	25.568	21.3969	22.181	24.077	21.4799	29.9009	25.9224	22.7234
Harmal	3	I+II	23.5543	23.3049	25.3273	25.2345	24.0987	25.7718	25.2046	23.0254	22.5532	27.6181	24.8147	24.5309	25.014	27.6822	23.8241	25.6631	25.7585	23.4865	25.8099	24.6973	23.8973	27.8504	22.4726	23.1648	22.0655	24.5917	28.1106	22.6084	22.7229	28.7622	29.9531	25.2978	26.9543	31.67	27.8525	22.0057	25.2098	23.4355	23.117	24.5678	22.0871	20.8683	24.2446	20.2889	28.7695	27.7452	22.2748
Harmal	6	I+II	23.4905	24.574	25.6106	26.8548	24.2236	25.9942	26.5573	23.7489	23.4002	27.9624	25.321	27.0384	25.496	28.2553	25.065	26.8432	24.1543	24.6011	23.0675	25.6012	23.6473	28.3416	22.7473	23.0812	22.899	26.1303	28.7006	23.2357	22.8706	29.1213	30.2865	25.2818	26.6186	32.1986	28.1904	22.4314	25.8442	23.5065	22.5399	25.6724	20.7557	23.1416	24.4785	22.0789	29.1621	27.8388	22.8626
Harmal	3	II	23.1916	24.3757	25.0388	26.7283	23.3015	25.7128	26.2512	23.6418	22.3037	28.3867	25.1288	25.1495	25.044	30.0332	24.9916	26.9744	26.6897	24.6583	25.3276	26.5648	24.6543	28.2236	22.1561	24.1538	22.3087	23.9362	29.4281	22.7502	22.0289	28.741	29.3652	26.3517	26.7207	32.5574	27.5012	21.8339	26.381	21.9803	21.5364	26.6764	21.6819	20.6869	24.0193	21.8218	28.589	27.7694	23.1628
Harmal	6	II	22.2096	24.426	25.3238	26.3898	22.6573	25.646	25.9883	23.564	21.6043	27.4792	25.344	23.5706	24.7034	29.7763	24.8965	26.7496	24.3757	23.959	23.9425	26.6	23.6964	27.6708	21.0459	24.0878	21.9565	23.6129	29.2116	23.8735	21.8466	28.0331	28.967	25.3163	25.6901	31.86	26.9558	22.0441	25.9608	20.737	20.9678	26.2548	19.8917	20.7998	24.1756	21.1654	27.6152	27.1089	22.4828
Harmal	10	II	23.7185	24.3409	24.8572	25.7034	23.1141	26.6769	26.0026	23.3517	22.1977	27.7234	25.7746	25.603	25.644	29.1799	25.284	27.2659	24.7943	23.728	23.5497	26.1376	24.984	27.5632	21.3082	24.0795	21.9949	25.4436	29.5164	22.0104	21.4575	28.5903	30.3059	25.4208	26.258	31.8565	27.7809	22.0876	26.4081	22.9748	21.3361	26.2368	23.7844	20.4749	24.8898	20.808	28.8386	28.8794	22.8038
Harmal	3	K	22.585	21.9084	24.5677	25.1759	25.4767	25.1537	23.3985	21.6358	21.331	26.6545	23.1985	24.2573	23.8431	28.854	24.1753	26.4059	24.321	22.3505	23.3539	24.8305	21.6708	26.529	21.3545	21.7482	21.4138	24.1551	27.0333	21.6239	21.272	26.8626	28.862	23.5402	25.4887	30.6833	26.7176	21.1588	23.5928	23.0204	24.55	25.3941	22.3221	20.7297	22.9525	19.8827	28.0796	26.292	21.4757
Harmal	6	K	22.1861	21.877	23.8212	27.0275	24.094	26.4345	25.109	23.2565	21.6092	28.0515	27.196	26.8857	24.3377	26.389	23.3907	24.9905	24.7861	24.6098	23.5521	24.4059	23.923	26.3097	21.1215	23.6899	21.353	23.736	28.2779	23.1623	22.6943	27.9742	28.5907	24.6844	25.1217	32.1855	26.2633	21.6182	23.9585	21.9461	21.1166	26.3439	22.0121	20.0903	26.152	22.1032	28.4278	28.0489	21.5638
Harmal	1	K	22.5355	23.6438	23.9765	26.3995	22.5288	25.77	25.5163	22.4617	21.8847	27.5334	24.8189	25.8026	24.1062	27.8008	23.6204	25.7199	24.599	23.7946	22.1778	25.0657	23.4117	27.3174	21.3598	21.9169	21.0533	23.7648	28.2558	21.6706	21.4389	27.7662	28.9235	24.6337	25.7386	31.6247	27.0861	21.2992	25.5088	21.8456	21.249	25.1728	20.1752	21.2954	23.7333	20.1736	28.1825	26.8695	21.5535
Harmal	3	K	23.1596	24.3457	25.1716	25.9174	23.8537	26.0056	26.2541	23.2833	21.9176	28.1115	26.4556	24.3604	24.8029	29.1445	24.7512	26.4863	25.1008	24.7716	23.4758	26.0545	23.8755	27.7726	21.9719	24.0652	22.183	24.5412	29.4842	23.4715	22.4796	27.9699	29.5567	26.0433	26.3268	32.4985	27.2651	23.1837	25.6626	21.5633	22.2821	25.6464	21.1856	21.0412	25.6193	22.6115	28.6821	27.5514	22.6509
Harmal	6	K	23.0163	23.859	24.9049	25.7039	23.9808	25.9464	26.07	22.8754	21.9914	28.0107	25.7709	24.3849	24.8756	28.9108	24.6934	26.5637	24.4547	24.5779	23.0816	25.9301	23.8701	27.9234	21.6558	22.9129	22.0053	24.29	28.8309	23.0388	22.7018	28.0991	29.6776	25.3784	26.2513	32.185	27.3596	21.7834	25.6279	22.1966	21.8332	25.6977	20.3735	21.7694	24.6803	21.3825	28.1996	27.0826	22.3033
Harmal	10	K	22.5717	24.3695	25.5179	26.3961	24.1269	26.1497	26.4631	23.6564	23.8464	28.1818	26.9157	24.547	24.8544	29.4164	23.6259	25.883	26.2019	24.4187	24.2565	26.3952	24.7923	28.7333	21.9898	24.7914	23.2912	23.4902	29.3485	25.1195	22.3452	29.6225	28.4565	26.3403	26.7229	32.3335	27.7907	22.7655	26.8561	22.0735	22.1249	26.2329	22.0132	21.0744	25.5525	21.588	29.0825	27.9154	22.617
Lubuski	3	I	22.4647	22.202	23.2749	25.4474	25.0946	25.9768	23.5876	22.1756	21.7981	28.0129	28.4956	24.7443	24.0186	27.7519	22.8488	24.2889	26.2158	24.0123	25.0044	24.0128	23.9958	25.0146	21.0672	23.06	20.7822	24.3992	28.459	21.3685	22.0232	27.1794	28.3628	24.4206	24.6688	32.0734	26.3464	20.6025	24.2263	22.6501	22.0709	24.6621	20.2158	19.5556	27.2742	21.6517	27.3156	26.7834	20.8477
Lubuski	6	I	22.2217	21.9445	23.7087	25.4446	24.252	26.3086	23.635	24.4284	22.6705	27.7408	26.6479	24.6989	24.8142	28.3572	22.23	23.243	25.5088	23.7741	25.0357	23.3035	24.0529	25.1669	22.1208	23.4799	21.1823	24.1187	28.4571	21.6749	22.3876	27.6835	28.0531	24.6019	24.584	31.7898	26.7399	21.4369	24.2268	22.7807	23.1652	25.206	21.7437	20.2938	25.6586	21.1589	28.5746	27.2097	21.6903
Lubuski	10	I	22.948	21.205	24.8083	27.9212	23.7698	26.0631	23.4536	25.611	21.8807	27.0887	24.3779	27.2139	25.266	24.4811	22.3288	23.6974	25.1325	23.6789	25.7013	23.841	23.8519	26.4587	21.8056	23.7207	20.9557	24.0234	28.4306	21.2766	21.3521	28.3469	29.3642	24.5946	25.6077	31.3061	26.7689	21.7084	23.7387	23.427	21.0914	26.5761	21.4114	20.5535	23.843	20.7724	28.1626	27.4109	22.3006
Lubuski	1	I+II	22.8999	23.5774	24.6895	26.6193	23.7415	25.3323	25.46	22.8166	22.4969	27.5155	25.0653	26.3888	24.9262	26.8935	23.1623	25.2758	22.7987	23.964	22.231	24.602	23.4844	27.0904	21.7461	22.267	21.4625	25.0595	28.2972	21.9454	21.7688	28.0278	29.659	24.8717	26.1633	31.7058	27.6713	21.342	25.2066	22.747	22.33	25.5338	21.4747	22.0548	24.5494	21.2173	28.4318	26.5329	22.7427
Lubuski	3	I+II	23.1114	23.7669	24.661	24.6612	23.5856	25.62	25.2479	23.9715	21.7786	27.3479	25.3635	23.8152	25.3155	27.5158	23.8292	25.4428	25.4225	23.3974	24.4052	24.5901	23.4482	26.8131	21.7755	23.9024	21.3508	23.8424	28.6238	22.9285	21.4959	28.2973	29.456	25.5377	26.5178	31.6219	27.9911	21.6518	25.9804	22.3669	22.7492	24.2314	21.4661	19.5724	24.6805	20.4399	28.0438	27.4919	21.4052
Lubuski	6	I+II	22.8625	23.9848	24.1702	25.4163	24.0134	24.9241	24.9189	23.6596	22.7866	27.0827	24.7503	25.9252	25.4076	26.7962	23.3015	24.8311	23.2689	23.6198	23.3476	24.3216	23.3854	26.5874	21.278	23.7765	21.3491	25.5154	28.4728	21.8046	21.2614	28.2836	29.7013	24.6879	25.8997	31.2857	28.2302	21.5383	26.3328	22.8781	23.1995	24.4262	21.3841	21.1972	24.1772	20.1303	27.9734	26.6934	21.8818
Lubuski	10	I+II	23.4492	23.4317	24.859	24.8071	23.3188	26.3937	24.8638	24.8419	22.4222	26.5097	23.5314	24.8791	25.7995	26.1044	23.1441	24.7341	24.3833	22.1237	25.2549	23.8286	23.8728	27.5883	22.105	23.9349	21.5396	24.8948	28.3823	21.8585	21.6137	28.2561	30.236	24.506	26.1825	30.7516	28.3982	22.5776	26.05	23.1194	21.3987	24.6191	19.8951	20.0851	23.6177	21.8404	29.1047	27.5753	22.6833
Lubuski	3	II	23.0355	22.5259	23.6646	24.9779	23.258	24.7722	24.2111	21.6951	21.552	27.0219	26.153	23.8199	24.445	27.9406	23.6996	25.8339	25.195	22.9135	24.0234	25.1974	23.7338	26.4464	21.0038	24.3266	20.844	24.3888	28.6199	21.1412	21.0721	27.7254	29.4569	25.0612	26.0071	31.1319	26.7012	21.4418	24.7571	21.5843	21.8267	24.322	20.7818	19.8223	24.9945	19.5998	27.4584	27.2023	21.1321
Lubuski	6	II	23.3398	23.393	24.9859	24.609	23.4899	25.2855	25.6611	23.2258	22.3497	26.8708	26.1812	22.88	25.0775	27.7357	24.3375	26.4115	23.7287	23.2077	23.8697	25.1818	22.96	26.367	21.534	24.6141	21.7106	25.1097	28.9545	22.9249	21.7451	28.3866	30.2818	25.1616	26.7366	31.1689	27.2752	21.9931	25.486	22.4216	21.6259	24.1871	20.9513	21.278	25.3091	20.1407	27.5465	27.332	22.137
Lubuski	10	II	22.2284	22.9502	23.8293	25.6473	23.1154	26.1658	23.8017	22.6522	22.2219	25.514	24.4924	24.7308	25.5232	25.5673	22.828	24.0918	23.322	22.7753	22.7481	23.5241	22.6375	26.3722	21.0594	22.8694	20.9661	24.2556	27.3522	21.6396	21.237	28.0842	27.8728	23.7551	25.1545	29.2687	26.1195	21.197	24.9193	22.3526	21.3194	24.4758	22.4235	20.3885	23.9242	21.1993	28.2508	27.3677	21.4892
Lubuski	6	K	22.2335	21.7726	23.5613	27.3216	24.1973	26.2058	23.7717	23.2335	22.2639	27.6922	27.0837	26.9172	24.3472	25.8809	22.9669	24.8519	24.556	24.1831	23.7061	24.5322	23.7278	25.1322	20.5387	23.7879	20.5988	24.0994	28.2976	21.7129	22.1499	27.8981	28.8101	24.2838	24.747	31.8074	26.0275	21.0091	23.3256	22.61	20.5989	26.5936	22.0791	19.4747	26.2224	21.6114	27.815	26.1808	20.8453
Lubuski	10	K	21.0798	19.9445	22.3338	27.3632	23.8034	25.1558	22.5716	22.3956	21.8144	26.7367	26.5476	26.6288	24.2567	24.8554	21.4406	22.7648	24.8161	23.4503	23.4134	23.1552	23.098	25.5846	20.2701	22.7999	20.0464	22.6313	27.5099	20.3557	20.5999	27.1557	27.2891	23.7918	24.0044	30.8836	25.8007	20.9836	22.9946	21.2331	21.9138	26.4904	20.6995	19.1395	25.3248	20.9668	27.5479	25.5512	20.325
Lubuski	1	K	22.4616	22.7673	23.0777	24.5491	24.3782	24.375	24.9019	21.721	21.9462	27.0833	27.7072	25.0094	24.339	27.7907	23.2974	25.527	23.1156	23.5315	22.34	25.0694	23.6055	25.9579	20.3086	24.3469	20.9533	24.5601	28.359	21.1864	21.1016	27.1255	29.1476	24.4673	25.3853	31.2284	26.3997	20.7351	24.7023	21.3571	21.5663	23.7941	20.9923	21.3588	26.5991	19.2206	27.098	27.3069	20.2912
Lubuski	3	K	22.4956	22.1606	23.8484	24.7155	23.3838	24.141	25.1703	22.418	22.1267	26.9315	26.3138	25.0356	24.2069	27.6259	23.5756	25.4553	23.5201	23.7749	21.0392	24.5831	22.3637	25.7594	20.7482	22.8385	21.0934	25.1519	28.5705	21.2346	20.6241	27.2716	29.5658	24.8438	25.8905	31.4046	26.4791	21.8806	24.2548	20.2558	21.7569	24.1557	21.5528	21.3759	25.4185	21.7911	27.1344	26.0422	20.7284
Lubuski	6	K	22.672	22.2816	23.6482	24.36	23.6075	24.7596	24.9694	22.3744	21.5809	26.6842	26.7404	24.41	24.162	27.2619	23.3014	24.9703	23.5014	23.4068	22.2843	24.4286	23.3133	25.6343	20.9827	23.4694	21.1526	24.6212	28.4471	21.2119	21.0299	27.3501	29.5809	24.7232	25.8666	30.9908	26.8072	21.0239	24.7861	21.5485	21.5185	23.9878	20.4357	20.8264	25.5043	20.1126	27.2391	26.0213	21.2833
Lubuski	10	K	21.8622	24.0365	24.6506	25.6079	23.701	26.0043	24.788	23.2178	22.5664	27.4025	26.4322	26.4805	24.7078	27.9017	23.9489	25.7183	24.0073	24.2949	23.8142	25.0701	23.6232	27.2523	21.631	24.4591	22.0909	25.1788	28.8678	22.6614	22.4176	28.7469	29.216	25.0864	25.4973	31.7455	28.1698	22.9557	26.5875	22.7679	22.8686	25.4212	21.9615	21.4025	25.559	21.9828	27.8168	27.4283	21.8899
Maresi	3	I	22.2411	22.7262	23.4315	25.1958	25.1525	25.7579	23.387	22.0722	21.3465	27.6929	28.5791	24.7019	23.855	27.7966	24.2033	25.6769	25.7565	23.1949	23.9714	23.8628	23.2784	26.1946	23.132	27.1747	22.3052	23.8703	27.3739	21.4046	23.5731	26.8646	27.9169	23.5115	24.3294	31.7131	25.4641	26.9165	23.4084	22.4587	22.1978	24.5312	21.0112	19.8105	27.3034	21.4552	27.3573	26.7747	20.8327
Maresi	6	I	21.6734	22.4781	23.3648	24.7891	25.0156	25.6888	23.222	22.5105	21.794	27.202	27.313	24.0007	24.1454	27.5	22.8276	24.2446	25.39	22.7728	24.4509	23.3437	22.7981	25.4668	22.6237	25.3483	21.9575	23.6066	27.1194	21.0405	22.7382	26.8884	27.5563	24.4589	23.9613	31.2307	25.8189	24.832	23.5518	21.778	22.9847	24.2108	20.9581	19.9561	26.1724	21.6773	27.7052	27.0067	21.239
Maresi	10	I	21.1028	23.366	24.0079	26.6112	24.4566	26.1594	24.3166	25.1239	22.0617	25.907	27.3857	26.4481	25.0694	23.5973	22.6542	22.854	24.3944	21.4983	26.0402	22.5518	23.1905	26.1943	25.0116	29.1299	22.6126	23.0716	27.296	22.6498	24.004	28.0638	26.8009	26.625	24.7807	30.2626	27.1234	28.5692	25.138	23.5867	22.0842	25.9264	22.9343	21.0356	25.9314	21.8223	28.6259	27.5534	21.7461
Maresi	1	I+II	22.6475	24.2526	24.5546	26.353	24.2623	25.4624	25.2589	22.4773	22.759	27.3394	25.621	26.2774	24.091	26.5492	25.2984	26.502	22.6723	22.767	21.96	24.6116	21.8771	27.3322	24.5917	27.7888	23.8206	24.3752	26.6473	22.3079	24.6272	28.1835	28.9476	27.1965	26.7224	30.0504	25.7678	27.0854	24.4528	22.377	22.7219	25.4668	21.3709	22.588	25.0502	19.6091	28.2006	26.6135	22.8023
Maresi	3	I+II	22.7339	23.7811	24.7879	24.5319	23.2966	25.1608	25.6467	22.5307	23.6583	27.1378	25.1807	24.2467	24.0078	27.6072	25.1877	26.785	24.5649	21.553	23.6073	24.6606	22.0034	26.438	25.5273	29.7358	24.4468	23.45	26.5972	23.2384	25.6912	28.4723	29.0325	28.6034	27.3363	29.8581	25.6155	28.7531	25.1938	22.3567	22.0087	24.0712	23.3236	20.8225	25.4237	20.9424	27.8227	27.2605	24.0086
Maresi	6	I+II	22.8433	24.9106	24.4333	24.5173	24.0913	25.4243	25.0348	22.7415	23.9225	26.6175	26.4512	24.7911	23.9775	27.3694	25.5131	26.8181	22.5642	22.0132	23.6313	24.7663	22.3619	27.5207	25.7535	29.9398	25.0126	24.0812	26.7161	23.3167	26.3072	28.2416	29.1038	28.9798	27.9784	29.465	25.5362	29.1368	25.3697	21.8169	22.3824	24.0652	23.1966	22.6843	26.4974	19.4494	27.6341	27.575	24.0176
Maresi	10	I+II	21.0656	24.9767	24.1019	25.0223	24.7911	26.4902	24.7891	22.8718	22.8852	28.725	27.103	27.0446	23.9187	28.0817	27.114	27.6143	23.7309	20.2608	22.1481	25.5762	20.4165	27.5534	26.1015	30.1771	26.5734	22.0831	25.3861	21.9719	27.7841	28.469	27.0226	29.3464	28.0708	27.1206	25.0178	29.1632	26.8276	20.9143	22.1193	25.0578	24.6943	20.9118	26.8523	19.5186	28.7391	26.932	24.4405
Maresi	3	II	20.9286	24.487	23.1618	23.582	24.5152	24.9114	25.9946	21.2196	23.3179	26.3778	27.6782	24.9003	22.8076	26.7361	25.7542	26.1813	23.876	22.3251	23.1017	24.3884	20.9675	25.7269	25.745	29.8553	25.2092	22.2432	25.2655	21.4438	26.6591	28.1943	26.7914	28.5875	26.3132	27.5603	24.9465	29.0464	25.9096	20.4974	21.5723	23.5616	21.9374	21.0379	27.3061	21.9914	27.6055	28.1156	23.7705
Maresi	6	II	21.0074	24.4331	23.7701	23.836	24.7198	25.2576	24.6789	22.6841	23.2681	27.0593	27.8314	25.4749	23.6703	27.1468	26.507	27.2074	23.9269	20.4034	23.6665	24.4671	20.7077	25.5721	26.2037	30.1205	25.8174	22.2506	25.5938	22.329	27.2367	28.2878	27.2903	28.7538	27.6926	26.6366	25.6552	29.4373	26.6611	20.5637	23.1843	23.1905	24.563	22.1233	27.5387	19.8672	27.6594	27.5598	24.4458
Maresi	10	II	21.9453	24.0885	23.7645	23.417	23.5989	26.1184	26.3383	22.3676	23.486	27.5532	26.2435	25.9104	23.2857	26.7346	26.1538	27.0877	23.9519	22.5588	22.1202	25.0158	21.0212	24.6216	25.7062	29.8248	25.5812	23.2585	25.0559	22.3757	26.7554	28.4726	27.4568	30.033	25.4155	26.5107	24.8588	28.6022	25.937	20.6834	20.9894	23.5997	22.2361	20.6235	25.834	22.438	27.8257	27.5012	25.3671
Maresi	3	K	20.6759	21.7283	23.1574	24.8288	24.7722	24.5055	21.924	21.0053	20.7162	26.7858	24.6945	23.9551	23.6591	27.9126	22.0802	23.7557	24.5876	22.5303	22.4154	22.9545	21.933	25.6694	20.8913	22.3591	20.4861	22.7309	26.1555	20.3911	21.1631	25.9527	26.5792	22.8405	23.5038	30.7896	25.269	21.9612	22.526	21.4616	23.7459	24.718	21.3286	19.852	23.6797	21.1549	27.3937	24.8099	20.4239
Maresi	6	K	21.5844	21.84	23.7397	26.8216	24.6129	26.0304	22.9177	22.7644	21.7919	27.2719	28.0948	26.673	23.8673	26.7736	23.9306	25.231	24.3953	23.1902	23.1312	24.3534	23.0682	26.44	23.1432	26.6211	22.3137	22.8738	27.3941	22.265	23.9438	27.4584	27.5872	24.0932	24.1179	31.3908	25.4104	26.6915	23.2272	22.0075	22.2785	26.5382	21.7775	19.8313	26.7834	21.6506	28.1771	26.7884	21.0496
Maresi	10	K	21.9118	23.9854	22.7585	25.5885	24.2919	23.5195	23.9687	21.6839	21.5281	26.6651	27.8114	25.1328	23.3937	27.9945	24.9875	26.0633	24.1402	23.0507	22.7186	24.6755	22.3786	27.1552	25.1181	29.3239	23.9809	22.3618	26.6136	21.7431	25.6125	27.9823	27.9562	26.8417	25.6484	30.5891	24.4511	28.8499	24.9204	20.4285	22.2649	25.2384	23.1232	20.2872	26.3151	20.1138	26.9699	26.5925	21.9256
Maresi	1	K	21.1728	24.574	23.2678	24.2836	24.2219	25.425	24.3485	22.4012	22.7305	27.0426	26.902	24.3724	23.7572	26.9332	25.4776	26.0316	22.9029	22.5291	22.8133	24.7118	21.9123	27.2744	24.6986	28.8741	24.1825	22.8842	26.3442	22.2866	25.6385	27.8038	27.5974	26.9872	26.1163	29.644	24.7598	28.3515	25.1457	21.1653	21.6051	23.8019	22.7264	21.2206	26.1828	19.4593	27.4814	27.1303	22.1822
Maresi	3	K	21.4491	23.7251	23.4733	24.09	23.2319	24.7371	24.059	22.6814	22.6869	26.6099	25.3974	24.4726	22.9551	26.6221	25.0828	26.2486	22.6859	21.1383	21.9495	24.2235	21.6349	26.1435	24.3241	27.8107	23.9859	22.905	26.178	21.7913	24.7739	26.911	27.8624	26.6901	26.5844	28.6532	24.3676	27.2677	24.324	20.2023	21.3267	23.589	22.5621	20.6604	24.6813	19.4198	27.224	25.5158	22.9449
Maresi	6	K	21.6646	25.0922	23.5378	24.4772	24.2238	25.3461	24.633	21.7939	23.6286	27.1112	27.1654	25.6214	22.6861	27.7518	25.983	26.6928	22.9759	21.2842	23.3182	25.2027	21.5587	27.5413	25.8749	30.1047	25.6127	22.5185	25.8944	21.9282	26.941	27.6782	27.869	29.1349	28.0266	28.4145	24.0807	29.2406	25.8758	20.5765	21.1494	24.0538	24.0501	21.5756	27.1001	18.5763	27.4531	26.4915	24.1436
Maresi	10	K	21.872	24.1533	23.3803	24.5935	23.3296	25.7137	24.4225	21.9206	23.4533	26.8414	25.631	24.9806	23.0463	27.1905	25.5634	26.4886	23.0858	21.1955	21.8327	24.7309	22.0648	27.5283	25.5395	29.7978	24.9827	22.0945	26.0654	21.6191	26.0143	28.4767	27.7304	28.813	27.641	28.7287	24.8017	28.6778	25.6847	20.9046	21.4093	23.6106	23.7249	21.1789	25.48	20.2416	28.0469	26.9351	24.0048
MDingo	3	I	20.986	22.4034	24.0144	25.8805	23.6834	26.4549	22.96	23.4864	22.0624	28.301	25.2625	25.2315	24.9384	28.6849	21.4713	22.2124	26.529	24.5345	24.222	22.9715	23.6185	24.855	21.4803	22.1155	21.5391	23.5505	28.2768	21.3637	24.3866	27.3674	24.3037	24.6339	23.3973	32.3802	26.0204	21.4485	24.034	22.3304	22.2593	25.4415	21.2324	20.8205	24.3645	22.5858	28.3448	26.8569	21.5963
MDingo	6	I	23.156	21.2591	23.83	27.1189	22.8457	26.2383	23.2809	24.0461	22.711	28.0395	26.1233	26.6556	24.7404	25.8107	23.077	24.5199	26.0223	24.6345	24.7823	24.396	24.4043	26.1463	21.5489	24.4238	21.3553	24.5514	28.7985	21.0304	22.5201	27.9204	29.4473	24.9708	25.6081	32.1666	25.7425	21.8873	23.374	22.5053	21.7009	26.6005	21.6722	20.2832	25.0986	22.5985	28.4672	27.5721	21.3642
MDingo	10	I	23.2593	21.6659	23.8952	27.5596	22.229	26.2066	22.8963	24.4843	22.119	27.3803	24.5216	27.2613	24.5999	24.5716	21.9797	23.3653	24.1766	23.7273	24.9245	23.8127	23.6862	25.3873	21.0538	23.6242	21.0536	24.5799	28.3995	21.4805	21.7934	27.5936	29.639	24.4962	25.5653	31.5452	26.3805	21.3175	23.5392	22.8663	20.5922	26.7054	23.4678	20.669	23.3457	20.7932	28.3639	27.1684	21.2587
MDingo	1	I+II	23.1879	22.857	25.3085	27.2283	23.2295	25.7431	25.4908	23.1806	22.9005	27.3689	23.4283	26.9667	24.8369	25.5562	23.8614	25.2819	23.0319	24.2451	22.889	24.6867	22.9254	26.6895	21.5895	21.9658	22.0146	26.1115	28.9993	21.6818	21.8775	28.2465	30.123	25.3973	26.4858	31.7526	26.8111	21.8116	23.7888	22.3092	21.5689	26.2533	20.8515	21.406	23.1285	22.0801	28.6161	26.552	22.111
MDingo	3	I+II	22.2202	23.4016	25.7912	25.1969	22.7255	25.9842	24.4341	24.3794	22.5019	27.3992	23.5495	23.6104	25.2762	27.6871	23.0639	24.3612	25.8267	23.7074	23.5486	25.0125	23.6901	27.0466	22.564	23.0063	21.9554	23.164	29.0699	22.542	22.2972	28.2477	28.4714	26.328	26.5168	31.6656	27.8266	22.1678	25.3886	22.4675	21.8263	24.788	22.0324	20.7639	23.4845	21.4277	28.5455	27.0937	22.8173
MDingo	6	I+II	22.464	24.3925	25.1152	24.7259	23.2484	25.7941	24.689	23.9679	23.6196	27.5489	23.117	25.9224	25.7642	26.4175	23.0171	23.8652	22.3554	24.0736	23.342	24.7623	24.0162	27.1083	22.0285	23.5816	22.0016	25.0691	29.0921	22.8378	21.288	28.3703	28.8895	25.4183	25.5734	31.7632	28.562	21.6097	26.1891	23.1277	22.0045	24.2253	21.537	20.6532	23.2692	22.0399	28.4182	27.1985	23.1306
MDingo	10	I+II	22.7966	24.1915	25.6497	24.5277	23.148	26.5219	24.0271	23.4194	23.1666	27.6254	23.3097	24.5547	26.0501	26.4897	23.0627	24.288	25.7294	23.3282	24.0724	24.335	24.5339	27.6922	22.5849	23.4924	22.1342	23.6556	29.1325	22.8243	22.3912	28.9822	28.561	25.2056	25.7806	31.8127	28.5062	22.14	25.8299	23.4687	22.1577	23.7235	20.5786	21.2679	23.386	21.8213	28.8441	27.4877	23.3018
MDingo	3	II	23.2961	23.823	24.95	26.0809	23.2825	26.1384	25.077	23.2144	22.919	27.7747	26.2346	24.3348	25.2419	29.0661	24.9932	26.6982	25.9311	24.3365	23.5531	26.4472	24.7118	28.1417	21.6746	25.3784	22.1184	24.1639	29.6052	22.7912	21.9192	28.4241	29.6188	25.6589	26.1555	31.9883	26.8308	23.3447	25.9359	22.1404	22.3162	25.6165	22.1643	20.8304	24.8383	21.0755	28.7899	27.3624	21.9073
MDingo	6	II	21.1368	23.9474	23.8864	24.8011	22.0226	25.4037	24.3612	23.1344	22.1498	26.6564	25.1956	23.8807	24.7176	27.3696	23.4833	24.8111	23.7116	23.3445	22.138	24.8235	22.5474	25.5252	21.1392	23.9816	22.0645	23.5444	27.9022	22.465	21.5089	27.7079	27.6575	25.0031	25.2033	30.0205	25.5679	21.9337	25.6281	20.7724	21.0508	24.5646	20.7741	20.9161	23.8423	21.3709	27.7392	26.4925	22.0319
MDingo	10	II	22.7718	23.528	24.9697	26.1467	22.5756	26.3459	24.3207	23.4399	22.1887	27.9727	23.8012	26.5153	25.2319	28.0421	23.3585	25.0205	24.9234	24.2605	23.0316	25.5085	24.5215	27.1425	21.5742	23.3671	21.6504	24.5416	29.2495	22.2281	22.36	28.5086	28.9594	25.4963	25.4059	32.0856	27.1902	21.6016	25.3696	22.7867	20.8734	26.1232	23.5901	20.927	24.0242	21.4571	28.5772	26.4974	21.9985
MDingo	3	K	22.345	21.6169	24.6782	25.6245	24.4429	25.6273	22.8656	21.5358	21.1801	27.0537	23.0438	24.6101	23.4267	28.8309	22.6065	24.5798	24.7944	22.8242	22.5451	24.3883	22.8094	25.3328	21.1553	21.202	21.1812	24.2068	27.7696	20.9909	21.2338	26.7638	28.4534	24.6332	25.2201	31.1037	26.0425	20.9674	23.2257	22.7524	23.8607	25.6041	21.6905	20.5403	22.9503	20.887	27.899	24.8708	21.1562
MDingo	6	K	21.53	21.6095	23.3912	27.1496	24.2454	26.1917	23.169	23.4584	21.9677	27.9194	28.0423	27.0714	24.1305	24.647	22.1422	23.6513	24.2989	24.4774	23.2381	24.1409	23.7872	24.6598	20.9569	23.7632	20.6646	23.3613	28.4853	20.9126	22.7227	27.6189	27.9905	24.4193	24.4438	32.0332	24.9331	21.1238	22.9216	22.0929	20.5369	26.8481	22.2955	19.8364	26.8944	22.0314	28.0387	26.1344	21.0677
MDingo	10	K	23.1781	20.9676	24.2129	27.4701	23.2029	26.0296	24.0148	21.7728	21.8672	28.0651	27.1505	27.343	24.6456	25.2533	23.6453	25.0065	26.1152	24.899	22.7798	25.0317	23.9521	26.1461	20.962	23.5643	20.9431	23.9931	29.039	20.3986	22.0548	28.1843	29.4269	25.1642	25.8221	32.2963	25.7477	22.0542	23.3951	21.5208	22.2534	27.1084	19.714	19.8551	26.0296	22.8146	28.0255	26.3139	21.6922
MDingo	1	K	22.684	23.6709	24.2687	26.2461	23.6166	25.6567	25.1057	22.9404	22.1468	27.9406	25.8641	25.7001	24.629	28.4769	24.3921	26.3184	24.1275	24.366	22.7912	26.1481	24.2747	27.4701	21.5046	22.9526	21.817	24.2489	29.1586	21.9924	21.4496	27.6839	29.2544	25.389	26.0231	32.0165	26.0343	21.1103	25.1996	22.0018	21.1135	25.8449	21.2463	21.7027	24.7755	20.9539	28.3084	26.5894	21.4621
MDingo	3	K	22.4006	24.214	25.1711	25.9403	23.7576	25.757	25.2923	23.3914	22.0354	27.794	26.0683	24.8674	24.4711	29.236	24.2927	26.1054	24.2827	24.5277	23.1839	26.0584	23.5652	27.0734	21.4231	23.3561	22.3868	24.5664	29.628	22.7576	22.2626	27.0926	29.2709	25.9015	26.0584	32.1786	27.0219	22.2282	26.2943	21.1161	21.2491	25.7172	21.0328	21.6329	24.9879	21.4726	27.6889	26.2249	22.3725
MDingo	6	K	22.234	23.7603	23.997	24.8273	22.5161	25.7297	24.9561	22.9237	21.8471	27.8653	25.1947	25.0015	24.9832	28.2047	23.4577	25.2635	23.6107	24.5821	22.8895	25.5133	24.3581	26.9599	21.1828	23.1622	21.79	24.0212	29.4526	23.0994	22.2377	27.4271	28.9699	25.7999	25.8656	32.0841	26.5852	21.2059	25.7709	22.1611	20.7836	25.311	20.4544	20.8918	23.7878	21.8421	27.7139	26.3638	21.6779
MDingo	10	K	23.4504	23.2809	24.2003	24.8991	22.3595	25.7435	24.5051	22.9292	22.1362	27.1616	24.2897	23.9265	24.9719	28.5984	24.81	26.3708	24.8851	23.8478	22.2238	25.8023	24.7518	27.2403	21.2269	23.8622	21.675	24.4554	29.3609	21.6234	21.9351	28.0577	29.9261	25.2602	26.2375	31.3617	26.3403	22.4165	25.6803	22.3825	21.5809	25.5427	19.868	21.11	24.1811	21.3714	28.6294	26.1175	22.0139
Morex	3	I	21.4252	21.6763	24.2082	24.64	23.6556	24.8503	22.2582	21.3005	21.0172	25.7433	23.407	23.43	23.0417	26.6604	23.6278	25.2643	24.6097	22.2806	23.5354	24.7827	21.8644	25.0612	21.3609	22.5653	21.2044	23.2675	26.0495	20.8747	20.9367	26.0804	26.9342	23.2764	24.217	28.9648	23.7008	21.3677	22.286	21.223	22.5194	24.1715	20.4624	19.6568	23.4793	20.8292	27.3935	24.4908	21.2797
Morex	6	I	22.7737	21.4556	24.3989	27.5606	23.9826	25.9643	23.1605	22.7892	22.6805	27.2547	25.735	27.4846	24.3695	26.051	24.5332	25.9331	24.9982	24.1142	24.7521	25.2773	23.5741	26.5289	21.5871	24.8792	21.582	24.4033	28.1575	20.8868	21.6561	27.5698	28.9399	24.2837	25.2903	31.4294	25.3942	22.1179	22.975	22.1125	21.3843	27.3376	21.5285	20.356	25.1071	21.7359	28.5461	27.4489	21.3803
Morex	10	I	23.221	21.6607	24.2267	26.56	23.212	25.5662	22.3754	22.7682	21.8783	26.7592	24.831	26.4007	24.25	25.4095	23.8169	25.4791	23.4866	23.2672	23.978	24.5088	23.3188	24.9176	20.466	22.8967	20.9098	24.7541	27.6976	21.6354	20.9775	27.5531	29.6996	23.658	25.4222	30.9013	25.1984	21.0622	23.0652	23.2312	20.6115	26.4963	22.2169	19.8855	24.1239	20.2689	27.5627	26.6959	21.1366
Morex	1	I+II	22.9492	22.7405	24.2166	25.9926	23.5578	25.4417	24.9835	22.7347	22.3598	26.6215	24.6448	26.3743	24.2646	26.3933	24.1054	25.6309	22.5325	23.6106	22.2071	24.676	22.4274	25.9281	21.278	23.0145	21.7743	25.7913	28.028	21.5785	21.1792	27.4749	29.6277	24.5173	25.9285	31.0895	25.2842	21.8658	23.3842	21.3662	21.8003	25.7227	20.6428	21.2844	24.1302	21.6425	28.2502	26.2282	21.4231
Morex	3	I+II	20.993	21.9185	23.6139	23.2627	22.4104	24.7343	22.7787	22.208	21.2737	26.1397	21.7368	22.0118	24.715	25.7093	21.832	22.675	24.3555	22.518	21.7587	22.8795	22.396	25.0259	21.3302	22.1144	20.628	21.9592	27.3106	21.341	20.8741	27.2654	27.249	24.701	25.134	30.4001	25.488	20.7542	23.6747	20.9496	22.4856	23.0092	20.6775	19.6223	21.6698	21.1502	27.4314	25.305	20.9987
Morex	6	I+II	24.0866	23.5363	25.1012	24.2073	22.4563	24.6562	25.2047	22.5154	22.4897	26.7859	23.6635	24.6526	25.1904	27.5561	24.9432	26.7349	22.1478	23.6641	22.2171	25.2328	23.5924	26.8769	21.173	23.5271	22.1213	25.7656	28.2259	21.7238	22.7347	28.0215	30.3146	24.3394	26.1927	31.0613	25.8103	21.2524	24.5847	23.2419	21.7365	24.2757	19.888	23.0693	22.7502	20.5174	27.2294	26.6323	22.8316
Morex	10	I+II	23.2243	23.2158	25.3498	24.3528	23.7329	25.9463	22.9539	22.7986	22.5082	27.1044	23.3043	23.8329	25.6344	27.5684	24.1127	25.6702	24.0436	22.9358	23.0774	24.619	24.0185	26.9813	22.725	22.1319	21.6931	24.1813	27.9154	21.6986	22.5979	28.6628	29.6483	24.1194	25.7914	31.1992	26.1484	21.7397	24.2424	23.3217	23.5045	24.4073	19.9921	21.2916	23.0878	20.9154	28.0564	25.8146	22.7046
Morex	3	II	23.0187	23.8803	24.6122	25.4203	23.0484	25.2831	24.5685	23.3741	21.935	27.4162	24.8944	23.8189	25.0807	28.8447	25.1157	26.992	25.5299	23.5997	24.3725	26.0322	23.9918	27.2705	21.5396	24.3577	21.8956	23.9989	28.8209	23.2283	21.6287	28.3146	29.5831	25.8425	26.5974	31.5756	26.0861	21.637	25.4836	22.306	21.5516	25.1881	20.2324	20.2306	24.153	21.6601	27.889	27.6949	21.6623
Morex	6	II	23.7298	24.0723	25.0254	25.9075	23.0019	24.3816	25.0102	22.9384	23.0202	26.9453	24.5325	24.5578	25.1816	29.4541	25.5264	27.3703	24.4899	23.5642	22.1776	26.4639	23.6364	26.9872	21.3369	25.3215	23.0661	24.8353	29.0648	22.7103	22.5446	28.7849	29.7171	25.1099	25.9628	31.2946	25.3499	22.2927	24.7975	20.8332	21.2731	25.5445	20.5192	22.7082	23.9005	20.3182	27.1914	27.5852	21.9331
Morex	10	II	23.2521	23.8886	24.6758	24.6032	22.5367	25.9553	23.0829	23.3676	22.1693	25.9998	23.8779	23.9138	25.6667	28.2422	25.2665	27.1542	23.779	22.1857	24.2475	25.6743	23.9472	27.4242	21.236	23.7882	22.169	24.9511	28.1442	22.2821	21.1889	28.9112	29.8251	24.1714	25.5141	30.1821	25.5615	21.6388	24.9307	23.0731	20.8551	25.1898	22.9474	19.6599	23.9214	18.6965	28.0052	28.4815	21.998
Morex	3	K	22.6012	22.0627	25.451	25.8418	24.0087	25.8012	22.7065	21.5942	21.2273	27.5855	25.1813	24.5891	23.2163	28.4854	24.9271	26.875	25.7445	23.2379	23.9791	26.4244	23.1308	25.4787	21.4056	21.8157	21.4374	24.1567	27.9461	20.5441	21.0221	26.7683	28.9543	24.6327	25.5598	31.6893	24.5195	21.2497	22.788	22.0361	23.0576	25.5412	19.7263	19.6937	24.8518	22.1774	27.3255	25.0325	22.0373
Morex	6	K	22.6618	21.1078	24.5199	27.693	23.6008	25.8514	22.6596	22.3506	22.21	27.3714	26.0428	27.193	24.2297	26.3044	24.2669	25.9293	24.7463	24.1191	23.6005	25.7975	23.579	25.6719	21.1207	23.9779	21.3588	24.0279	28.2183	20.8265	21.7512	27.7629	29.0377	24.381	25.1473	31.5232	25.1771	21.9506	22.5502	21.8769	21.7072	27.3851	20.8457	20.2791	25.2814	21.6599	28.1135	25.7808	21.1665
Morex	10	K	21.7577	20.4627	24.2209	26.7323	23.6773	25.454	22.5803	21.8255	21.7504	27.2619	26.2315	26.414	23.8413	26.1204	23.0435	24.5947	25.1111	24.0885	23.4802	25.0739	23.1113	26.4166	20.705	23.668	21.0055	23.0165	28.0135	21.6414	21.5204	27.2015	27.9838	24.4892	24.6245	31.4707	24.9759	22.2203	22.6565	21.4669	21.5501	26.6751	19.7714	19.6001	25.4706	21.9543	28.1511	25.6445	21.1344
Morex	1	K	22.9583	22.6034	23.1933	25.3642	22.8976	25.0528	24.3822	22.2203	22.3385	27.2695	24.309	26.0006	24.3893	27.3422	24.103	25.9303	22.6185	23.8355	21.4432	25.365	23.212	26.0584	21.0634	22.7648	21.6437	24.7231	28.2782	22.0312	21.3977	27.5928	29.3091	24.525	25.5907	31.4026	25.329	21.4365	23.9059	21.7031	21.2714	24.8579	21.3399	21.914	23.3858	20.7967	27.6035	26.7681	21.0293
Morex	3	K	22.8192	23.4234	24.1535	25.097	22.2617	24.7148	24.2854	22.5321	21.6812	26.7441	23.7127	22.6088	23.8514	28.4455	24.5959	26.6002	24.0042	23.5618	21.8296	25.7466	22.4689	26.419	20.4083	22.674	21.5086	24.069	28.1297	21.3073	20.9828	27.0544	29.2263	24.4259	25.7263	31.1337	24.4708	21.5536	23.4119	20.3953	20.5582	24.8217	20.0255	20.4693	23.2955	21.2475	26.9556	26.104	20.7834
Morex	6	K	22.8641	23.5091	23.8414	25.0499	23.9862	24.989	24.8329	22.4051	21.5109	26.6649	26.7261	24.1032	23.8484	28.4787	24.7857	26.6343	23.4756	23.5103	22.7353	25.1853	23.1632	26.374	20.6666	22.7898	22.1302	24.735	28.1363	22.5016	22.0548	27.1532	29.4317	24.5896	25.6092	30.8088	25.5475	20.8178	25.9825	21.4353	21.1381	24.856	18.5922	22.1618	25.6403	20.3995	27.2192	27.0504	21.2105
Morex	10	K	22.793	22.5604	23.6777	24.3845	22.0566	25.655	23.3696	21.8479	21.5804	26.9419	22.8521	22.9386	24.4664	27.8106	24.3913	25.9308	24.8389	23.7176	22.1773	24.6704	23.3717	26.9969	21.1651	22.9029	21.2196	23.2434	28.0805	21.916	22.0698	28.1624	28.7163	24.1857	25.1388	31.1098	25.2348	21.9495	24.8221	21.5317	21.0944	24.9598	19.7686	20.2696	23.8355	21.1953	28.1914	26.0481	21.143
Sebastian	3	I	23.0523	22.1166	23.8087	25.2006	24.3901	25.8365	23.6932	21.8344	21.6735	27.6346	27.9182	24.4619	23.5675	28.0108	24.707	26.873	25.7605	23.7852	24.8215	25.0876	23.179	25.5754	21.619	22.5875	21.207	24.4888	27.6511	21.1187	21.2639	27.2697	29.3941	23.6752	25.2256	31.6727	24.5342	20.9141	23.1317	22.4534	22.6246	24.7723	20.9974	19.584	26.6219	21.7125	27.199	26.2733	20.8875
Sebastian	6	I	21.6019	22.6193	24.5126	25.3235	23.8168	26.0788	23.4111	24.9609	22.371	28.1004	26.7498	24.3594	25.9754	27.3731	22.6777	23.3837	26.4785	24.4846	25.439	23.6222	24.0745	26.2411	21.0221	22.7864	21.0399	23.4745	28.2508	23.4682	23.3693	28.3221	26.8078	24.4471	23.9143	32.1818	25.4283	21.003	23.7181	22.6827	22.5406	24.4436	19.4713	19.699	25.4007	22.3826	27.4869	27.7605	21.5328
Sebastian	10	I	22.0974	21.6374	23.8545	27.144	23.9976	25.7068	22.8902	25.0506	21.7142	26.7488	26.6836	26.6179	24.7362	24.213	22.2541	23.7872	23.5444	23.2061	25.3138	23.312	23.1977	25.0215	21.5395	23.4341	21.1075	23.9477	27.3504	21.6433	21.7492	27.2932	28.7826	23.5206	24.8371	30.9051	26.0738	21.2367	23.7301	23.3105	21.388	26.0434	22.5037	20.5052	25.4809	20.0202	28.1254	26.6304	21.2356
Sebastian	1	I+II	22.84	23.3888	24.2283	26.234	24.5545	25.4463	25.4128	22.8025	23.2393	27.3054	26.749	26.5942	24.8332	26.3362	24.0639	25.7251	22.4312	24.1062	23.0083	24.6678	23.3336	26.3136	21.483	22.7114	21.6439	25.8257	28.1794	21.6879	21.6016	27.8393	29.9086	24.3942	26.0847	31.5474	26.8077	21.6006	24.493	22.6019	23.0026	25.4298	20.6475	22.0258	25.7991	21.1589	28.2163	27.0562	22.549
Sebastian	3	I+II	23.2625	23.3692	25.2621	24.4997	24.3795	25.6914	25.1836	23.8388	22.4424	27.2971	26.0829	22.6096	25.7889	27.434	24.0461	25.426	25.4311	23.8302	24.5222	24.4324	23.4399	26.2209	21.8954	24.0835	21.6159	24.4247	28.4451	22.0999	21.7992	28.2479	29.9359	25.28	27.0316	31.5273	27.0028	22.0296	25.1547	23.0218	23.7565	24.2822	21.133	20.4238	25.5248	21.7238	28.1454	27.5159	22.7035
Sebastian	6	I+II	23.2399	24.4636	24.99	24.9941	23.8718	25.2906	25.6881	23.6189	22.3253	27.2264	26.761	24.6287	25.1815	28.4059	25.3763	27.1509	22.5875	23.8119	23.2406	25.5414	23.7145	26.8881	21.4151	24.4196	22.6406	25.6746	28.8175	22.8576	22.942	28.3491	30.0978	24.7762	26.0324	31.4482	27.2967	21.5895	26.1654	22.6224	21.4595	25.0738	20.2468	23.1301	25.3331	21.3567	27.5443	27.39	23.0535
Sebastian	10	I+II	23.4312	24.7888	25.1875	25.3093	23.7665	26.0547	25.0148	22.9591	22.9067	27.2395	25.5149	24.0273	25.9894	28.9485	25.4467	27.4518	25.3009	23.2119	23.6169	25.5826	23.9702	27.6212	21.7365	22.572	22.0179	24.5507	28.3122	22.4072	22.0119	29.046	29.9922	24.5078	25.985	31.3414	26.9883	21.2905	26.1231	23.0468	22.5747	25.6192	20.7021	20.794	24.4436	20.7582	27.9607	27.2068	22.2174
Sebastian	3	II	23.7716	24.4851	25.013	26.2541	25.0467	24.9986	26.0134	22.7525	23.141	27.9268	27.8222	24.1372	25.4683	29.899	26.3161	28.1926	26.0239	24.2119	24.9989	26.7212	24.5856	27.767	21.3956	25.2085	22.7483	24.8978	29.3053	21.8335	21.4124	29.1455	30.4574	25.8252	27.1426	31.9969	26.3754	21.8903	26.375	22.5457	22.4229	26.2623	19.9961	20.6203	26.6719	21.9919	27.7515	28.218	22.3463
Sebastian	6	II	23.0478	24.3156	24.586	25.3719	24.0729	24.9684	25.4287	23.6224	22.1884	27.2965	27.6189	24.0368	25.3447	29.0399	25.5698	27.208	24.2462	23.9087	22.943	25.8043	23.9249	26.8191	20.9916	24.6186	22.4059	24.5496	29.1357	22.7235	21.6638	28.3841	29.7938	25.4039	26.3096	31.5638	26.1692	22.1298	26.3203	21.2998	21.776	25.5327	20.0849	21.2595	26.4189	21.2336	27.3437	27.2829	21.7942
Sebastian	10	II	22.7355	24.6969	24.6988	24.9806	23.887	25.8759	24.3898	23.5261	22.5348	26.7371	27.0894	24.872	26.2134	28.9071	25.0998	26.8931	24.2419	22.7191	23.2738	25.3738	23.6346	27.5174	21.0912	23.3198	22.0428	24.4085	28.1287	22.5881	21.1345	28.7515	29.2034	24.9198	25.3744	30.8447	26.4943	21.2089	26.2869	22.7355	21.0847	25.9012	23.0974	19.993	26.0917	20.1377	28.0396	27.6471	21.8921
Sebastian	3	K	21.9152	22.3928	23.5679	25.3453	24.6359	25.5499	23.6456	21.9426	21.2472	27.765	28.275	24.7301	22.8356	28.1993	23.4316	25.0528	25.8553	23.932	23.9119	24.1346	22.9933	25.4506	21.4968	21.6503	21.1081	23.9374	27.5299	20.9896	21.4337	26.4139	28.1438	23.9297	24.6348	31.7875	25.6993	20.8419	23.7309	22.1544	22.5156	24.9544	20.9348	19.5058	27.0537	21.3277	27.4032	26.1962	21.0121
Sebastian	6	K	22.0297	21.9382	23.8404	27.2989	24.1877	26.0245	23.2652	22.4698	22.3661	27.6223	27.645	26.7989	24.4161	26.521	24.1074	26.0617	24.7884	24.3495	23.4635	25.115	23.6607	26.1693	21.1977	23.4261	21.3945	23.7562	27.9696	21.244	22.2357	27.8023	28.5331	24.1463	24.7682	31.7386	25.0504	21.9579	22.5833	22.0253	21.4691	26.6041	21.5803	19.8967	26.5595	22.0291	28.2437	26.2819	21.2918
Sebastian	10	K	23.0087	22.2637	23.7504	26.6173	23.739	25.2673	24.0338	22.2077	21.8743	27.7479	26.3264	26.317	24.7495	27.0577	24.8027	26.5471	25.7937	24.5257	24.1244	24.9781	23.8106	26.5066	20.9169	23.1721	21.3818	23.931	28.271	21.0837	22.2237	28.3429	29.4066	24.5636	25.7175	31.9604	25.2567	22.2069	23.4418	21.6082	21.8598	26.0281	19.4157	19.4249	25.6085	22.4584	27.7663	26.4977	21.0553
Sebastian	1	K	22.0063	23.117	22.5395	25.4512	23.0347	25.3823	24.7455	22.7351	22.1597	27.5186	25.7193	25.9498	24.3613	27.2565	23.9022	25.788	23.0563	24.0956	21.8342	24.6893	23.3236	26.3559	20.9779	21.8839	21.2725	24.1553	28.1378	21.5149	21.41	27.6753	28.8486	24.4129	25.3141	31.6459	25.0728	20.9897	24.3122	21.772	21.3992	24.9234	20.4925	21.7981	24.6782	21.3117	27.8338	26.5365	20.8109
Sebastian	3	K	22.7229	23.6046	24.1525	25.5968	24.5833	24.6913	25.1444	22.438	21.7991	26.9771	27.7718	22.3068	23.9861	29.2113	25.6138	27.4886	24.616	23.4242	22.4188	25.6886	23.0093	26.7289	20.3995	23.3101	22.2265	24.3724	28.2596	22.0312	21.1831	27.4801	29.7261	24.4293	26.0699	31.2414	25.2013	20.8159	25.5904	20.4681	20.7254	25.5692	19.6326	19.8612	26.5726	20.2792	26.9264	27.1264	21.5761
Sebastian	6	K	23.1675	23.6981	23.9354	25.3218	24.3216	25.1146	25.4957	22.5688	21.8267	27.0017	27.4156	23.8032	24.4251	28.9443	25.5433	27.5898	23.197	23.5313	23.335	25.9023	23.4683	26.79	21.0205	23.76	22.2109	24.7088	28.2938	21.9659	22.7593	27.9769	30.041	24.5144	26.0757	31.0947	25.3206	20.925	25.3693	22.1759	20.6286	25.4983	20.0659	22.1334	26.1263	20.2005	27.287	27.1339	21.6279
Sebastian	10	K	22.2665	23.6868	24.0208	24.7196	23.1907	25.7824	24.3003	23.5289	21.9007	26.9893	25.8439	23.454	24.9714	27.3084	23.6546	25.1823	24.9008	23.6917	23.3849	24.5944	24.0546	27.1401	21.298	23.8159	21.4754	23.0643	28.4726	23.07	22.2581	28.472	28.6766	24.6972	25.2874	31.1052	25.9873	22.7107	25.9546	21.9543	22.2455	24.2894	20.751	20.5205	25.3285	20.7032	28.0523	27.3068	21.8096
Stratus	3	I	23.5342	22.7294	24.7041	25.5093	25.1845	24.9426	24.4429	22.2579	22.2863	27.7215	26.9493	25.4792	24.2127	28.3885	24.4448	26.4795	25.7937	23.7961	24.3623	25.4528	23.3057	25.6941	21.6336	23.9137	21.4487	25.6567	28.2675	22.4785	22.2044	27.6751	30.1468	24.3683	25.826	31.9122	26.5272	21.4562	24.0567	22.5344	23.6925	25.1811	20.3659	20.4729	25.9291	21.4968	27.2649	26.8731	21.3836
Stratus	6	I	21.7225	23.1453	23.8827	25.2858	25.1194	26.0582	22.9464	25.6433	21.6676	27.7173	28.5948	23.9488	25.864	27.6635	21.5436	22.2666	26.0848	23.3705	26.3906	23.3676	24.0281	25.6052	21.8757	24.942	21.3176	23.7871	28.3566	23.0098	22.9051	28.0073	27.4058	24.6535	23.9493	31.776	27.9813	20.79	25.3072	23.5122	23.9118	24.5997	20.638	20.0093	27.3974	19.7823	27.5581	28.759	22.2517
Stratus	10	I	24.1807	22.5928	24.7783	27.9419	24.7975	26.2784	23.6585	25.0293	22.1482	27.113	27.3813	27.3902	25.597	24.89	22.742	24.5115	24.2636	23.1416	26.1702	23.9074	24.0483	26.2587	21.639	24.4055	21.2034	25.4853	27.9736	22.3922	21.7422	28.1279	30.4696	23.9681	26.092	31.2598	27.6892	20.8546	24.7128	24.2846	22.2608	26.6236	23.3244	20.8958	26.2061	19.4523	28.0487	28.3159	22.184
Stratus	1	I+II	23.9968	23.8221	24.7655	26.2891	24.5943	25.684	25.8155	23.1881	23.2934	27.4218	26.7495	26.3806	25.5361	26.6522	23.9801	25.5293	22.484	24.026	22.8199	24.6777	23.8302	27.0021	21.9094	23.5631	21.593	26.0966	28.6154	22.3529	21.4892	28.0979	30.3711	24.6788	26.5291	31.5793	27.7021	21.6743	25.7027	23.3205	23.4036	25.2677	22.0533	22.2008	25.7795	19.8161	28.2802	27.48	23.1261
Stratus	3	I+II	23.4321	24.6197	25.7484	24.7691	24.6322	25.7915	25.5886	23.7942	22.7132	27.0212	26.5453	23.4501	26.5968	27.5813	24.58	26.1928	25.0199	22.7932	23.6254	25.1041	23.8553	27.5111	21.2327	23.8165	21.4897	24.4491	28.8536	22.5727	21.7008	28.2975	30.0095	25.7703	27.2296	31.2714	28.7386	22.2656	26.477	23.0544	24.1405	24.4155	21.6543	20.433	25.68	20.5667	28.0004	27.7299	23.2784
Stratus	6	I+II	24.0168	25.1046	25.3972	25.4691	25.0443	25.3937	26.0259	23.2034	23.7093	27.1227	27.2667	25.1408	26.4055	28.6682	25.6463	27.4249	22.9238	23.5556	22.9743	25.7887	23.5372	27.7278	21.7551	25.1464	22.6465	26.855	28.9674	22.1521	22.89	28.5962	30.7201	24.8207	26.6631	31.2819	28.8712	22.6917	26.8373	23.2611	23.8643	25.2807	21.0071	23.3175	26.1515	21.88	27.9779	27.5934	22.9772
Stratus	10	I+II	23.1486	24.7029	25.1352	24.3404	25.0588	25.9501	24.4648	23.4672	23.2719	27.0607	26.1255	24.0741	27.1585	26.9316	23.7772	25.1089	25.1151	21.7662	24.4947	24.5534	24.1745	28.1774	22.2	23.4349	22.0043	24.4883	28.3964	22.5246	21.6147	28.5971	29.6043	24.3421	25.7929	31.1621	28.5296	21.6324	26.5026	23.8248	24.3589	23.9045	21.2808	21.6925	24.8775	21.8489	28.4469	27.8782	23.3453
Stratus	3	II	23.966	24.619	25.4388	26.1212	24.4725	25.6571	26.2564	23.9474	23.8564	28.2607	27.3098	24.6842	26.1065	29.226	25.3996	27.1292	25.7454	24.6288	24.3048	26.328	24.6916	27.6491	21.7185	25.6122	22.2754	25.5286	29.8438	24.5009	22.7627	29.7657	30.5164	26.4317	27.0435	32.4961	27.6027	22.6733	26.4781	22.7733	23.3953	25.5569	21.7796	20.7325	26.0965	22.6553	27.769	28.4675	22.3619
Stratus	6	II	21.8504	23.6618	23.6882	24.1342	23.3031	23.964	24.5916	22.7596	21.9063	25.2257	25.756	23.055	24.4865	26.5825	23.8103	25.6134	23.4158	21.4787	22.4905	24.5577	22.4229	25.925	21.188	23.9611	21.5356	23.4692	26.7144	22.542	21.8362	27.0757	27.4137	24.04	25.0762	28.6138	26.4427	21.5507	24.9653	21.6267	21.2593	23.7535	19.747	20.7581	24.799	20.7178	27.5176	26.5224	21.4878
Stratus	10	II	24.0528	24.1746	25.0754	25.1848	24.0165	25.7872	24.3052	22.86	22.5861	26.9604	25.571	25.2564	26.3944	27.4215	24.9042	26.7942	24.0915	22.2375	23.4264	25.0411	24.245	28.0766	21.0645	23.1238	21.4264	25.4229	28.3794	22.7789	21.7914	28.8	30.3903	24.1675	26.0414	31.0504	27.9781	21.7592	25.4546	23.5	21.3443	25.0507	23.3131	20.7339	24.9657	21.5233	28.0474	27.5427	22.437
Stratus	3	K	21.7126	21.7852	23.816	24.9426	24.1193	24.8102	22.967	21.5147	20.9259	26.9705	26.615	23.9185	22.8407	27.4517	23.0198	24.745	24.9503	23.0803	23.7846	24.1137	22.4488	24.9447	21.0091	21.8016	20.817	23.6207	27.0653	21.026	21.1474	26.3269	28.007	23.8794	24.6135	30.9996	25.5915	20.9876	23.2984	22.0116	22.7262	24.4207	20.7091	19.4401	25.584	20.3782	27.3517	25.2308	20.8831
Stratus	6	K	22.9949	21.7612	23.5765	25.4766	25.293	24.6512	24.1926	22.5543	22.2472	27.6805	29.0723	25.4863	24.4582	27.4967	24.0629	25.8832	25.1366	24.3742	23.9947	25.303	23.864	26.0718	20.6799	24.5904	20.9811	24.2519	28.3987	20.6639	21.9107	27.7339	29.3715	24.429	25.3155	31.8308	26.3804	21.2015	23.7912	21.8433	23.0205	25.4988	20.5757	20.0782	27.8339	21.9768	27.2978	26.9306	20.896
Stratus	10	K	22.5334	22.2752	25.256	26.644	24.4332	25.1342	23.4307	23.4789	22.301	26.6194	26.5561	26.4941	24.9469	25.0438	22.8374	24.0437	25.5129	24.2986	23.9675	24.5363	24.1034	26.0696	21.3946	24.2455	20.9159	24.559	28.7446	21.3348	22.3422	27.8661	27.823	23.7986	24.5767	30.1625	28.04	22.3356	25.1272	22.2925	21.3495	25.8005	21.7635	21.0168	26.8465	22.3456	28.2565	26.5771	21.8476
Stratus	1	K	23.5566	23.9402	24.491	26.5878	24.5703	25.1352	25.9025	23.217	23.3266	27.6935	27.4584	26.1581	24.963	28.7642	25.1133	27.043	23.8219	23.9978	21.8694	26.1601	23.9367	27.0661	21.6024	24.4821	22.2092	25.4131	29.0861	24.6936	22.062	28.8333	29.912	25.5678	26.1083	31.8434	27.7566	21.8009	25.8227	22.3846	22.8459	25.6272	21.0358	23.114	26.2071	20.2179	27.7064	27.741	21.9594
Stratus	3	K	23.5611	23.3787	24.9941	24.8602	23.3874	24.8509	25.3661	22.4231	22.2822	27.2874	25.6556	22.509	24.8517	27.897	24.6015	26.3634	25.1802	23.7508	23.5313	25.2025	23.2855	26.5	20.8577	22.8223	21.5074	24.6859	28.8148	22.8054	21.2947	28.1105	30.1722	24.9873	26.6414	31.5663	27.2617	21.0482	25.211	22.1063	21.8139	24.0334	20.4462	21.0769	24.4942	20.6295	27.2505	26.636	21.7286
Stratus	6	K	23.6357	24.0897	24.2969	24.6612	23.7639	24.5944	25.5852	23.135	21.9868	27.3683	26.7264	24.8328	25.0301	27.5735	24.1643	26.0917	22.997	23.7697	22.9277	24.9576	23.8779	26.587	21.0517	23.9527	21.6935	25.3079	28.6545	22.7742	22.0851	27.7325	29.9519	25.0179	26.0621	31.5598	28.1228	21.2892	25.9441	22.7784	22.3627	24.4561	20.4055	22.0825	25.2064	21.8106	27.2245	27.1713	22.1709
Stratus	10	K	23.9372	23.9241	24.8678	24.4897	22.7992	25.4219	25.3079	22.6133	22.5658	27.2287	24.0518	23.9113	25.5867	27.9487	24.7814	26.5671	24.8772	23.7256	22.5214	25.0942	24.2824	27.1698	20.9042	23.78	21.26	24.4373	28.6669	21.9902	22.365	28.9489	29.9545	24.5162	25.942	31.4266	27.4076	21.6884	25.6959	23.0475	21.8509	24.8025	19.1139	21.5357	24.2211	21.3589	27.8136	27.3197	22.3059
Std. error of mean			0.620275	0.504433	0.49739	0.545011	0.492061	0.330579	0.410018	0.456596	0.48921	0.491646	0.981761	0.601285	0.41984	0.681053	0.659955	0.782104	0.488636	0.523811	0.605153	0.52687	0.421204	0.461844	0.400773	0.784965	0.529079	0.566792	0.48531	0.543336	0.482797	0.381068	0.788209	0.41059	0.471146	0.692512	0.548839	0.547979	0.604092	0.417815	0.419529	0.513487	0.519952	0.49225	0.792678	0.595704	0.264568	0.469315	0.567523
[truncated: 57 more columns]
