# Supplementary material for: Phenolic Metabolites from Barley in Contribution to Phenome in soil Moisture Deficit
Source: Int J Mol Sci. 2020 Aug 21;21(17):6032. doi: 10.3390/ijms21176032 (PMC7503775; doi:10.3390/ijms21176032)
Supplement: Supplementary file 1 [file ijms-21-06032-s001.zip › Table_S3_Phenotypes.xlsx]

## Sheet: Sheet1
Phenolic metabolites from barley in contribution to phenome in soil moisture deficit Anna Piasecka, Aneta Sawikowska, Anetta Kuczyńska, Piotr Ogrodowicz, Krzysztof Mikołajczak, Paweł Krajewski, and Piotr Kachlicki
Table S3. Mean values for phenotypic traits of barley plants subjected to four water deficiency treatments measured at maturity, with standard errors in brackets.
Variety	Treatment	Number of tillers per plant [pcs]	Number of productive tillers per plant [pcs]	Straw weight per plant [g]	Grain weight per plant [g]	1000-grain weight [g]	Length of main stem [cm]	Length of main spike [cm]	Number of spikelets on main spike [pcs]	Number of grains on main spike [pcs]	Grain weight on main spike [g]	Length of lateral stems [cm]	Length of lateral spikes [cm]	Number of spikelets per lateral spike [pcs]	Number of grains per lateral spike [pcs]	Grain weight per lateral spike [g]
		F1	F2	F3	F4	F5	F6	F7	F8	F9	F10	F11	F12	F13	F14	F15
Georgie	Control	8.60 (1.00)	6.70 (0.10)	5.10 (0.40)	2.50 (0.48)	45.05 (1.35)	48.95 (0.95)	8.10 (0.00)	21.30 (0.70)	21.10 (0.50)	0.95 (0.05)	37.75 (1.15)	7.60 (0.70)	16.28 (1.36)	5.92 (1.65)	0.38 (0.08)
	I	6.80 (0.40)	3.80 (0.60)	2.85 (0.13)	1.59 (0.26)	42.50 (1.20)	34.35 (2.65)	7.05 (0.15)	17.80 (0.60)	16.40 (1.60)	0.70 (0.05)	31.45 (2.85)	6.15 (0.35)	15.04 (0.54)	7.49 (0.86)	0.43 (0.02)
	II	9.50 (0.30)	4.70 (0.50)	4.02 (0.12)	2.26 (0.03)	43.35 (0.15)	37.50 (1.40)	7.70 (0.00)	20.00 (0.00)	19.10 (0.30)	0.83 (0.01)	34.70 (0.40)	7.00 (0.30)	16.68 (1.72)	9.09 (1.28)	0.49 (0.04)
	I+II	4.90 (0.30)	3.10 (0.10)	4.25 (0.21)	1.33 (0.33)	46.40 (5.50)	40.25 (3.85)	7.15 (0.25)	19.40 (0.60)	17.90 (2.10)	0.83 (0.01)	27.30 (2.10)	4.85 (0.85)	15.00 (0.80)	5.98 (3.38)	0.48 (0.06)
Maresi	Control	8.80 (0.00)	7.70 (0.70)	5.54 (0.22)	3.21 (0.27)	41.00 (0.60)	57.35 (1.25)	7.45 (0.15)	21.05 (0.65)	20.50 (0.90)	0.84 (0.03)	43.65 (0.15)	6.30 (0.20)	15.31 (0.09)	7.95 (0.75)	0.38 (0.03)
	I	9.90 (2.50)	4.10 (0.50)	3.01 (0.15)	1.14 (0.01)	36.00 (0.80)	44.65 (0.45)	6.05 (0.05)	16.20 (0.20)	15.60 (0.20)	0.56 (0.02)	39.70 (1.20)	4.80 (0.30)	11.78 (0.68)	5.21 (0.49)	0.29 (0.03)
	II	11.50 (1.50)	4.20 (0.60)	4.39 (0.21)	1.94 (0.12)	40.90 (0.50)	48.00 (5.00)	7.15 (0.05)	19.20 (0.40)	18.80 (0.80)	0.77 (0.02)	39.55 (4.65)	5.85 (0.35)	14.29 (0.11)	9.37 (2.48)	0.47 (0.10)
	I+II	9.70 (1.10)	3.70 (0.10)	3.12 (0.15)	1.18 (0.14)	47.65 (7.45)	50.55 (0.65)	6.40 (0.70)	17.20 (2.40)	16.40 (2.80)	0.76 (0.01)	37.70 (0.80)	4.60 (0.30)	9.68 (0.76)	4.62 (0.84)	0.40 (0.02)
Sebastian	Control	8.80 (0.40)	7.00 (0.20)	5.52 (0.05)	3.44 (0.54)	41.55 (0.95)	53.85 (2.55)	8.20 (0.20)	20.70 (0.90)	19.90 (0.90)	0.83 (0.02)	44.10 (0.10)	7.50 (0.50)	16.26 (0.10)	10.61 (1.78)	0.49 (0.06)
	I	11.80 (2.40)	5.20 (0.60)	3.55 (0.45)	1.88 (0.13)	42.00 (2.10)	43.30 (0.90)	7.40 (0.40)	18.70 (1.10)	17.20 (2.60)	0.72 (0.07)	35.75 (1.65)	5.70 (0.00)	13.60 (0.40)	6.79 (0.12)	0.37 (0.01)
	II	13.30 (0.90)	4.90 (0.30)	4.13 (0.20)	2.67 (0.33)	40.95 (0.35)	45.15 (1.85)	7.90 (0.30)	19.40 (0.20)	19.00 (0.40)	0.78 (0.02)	39.55 (1.65)	7.15 (0.15)	15.36 (0.32)	11.77 (0.94)	0.55 (0.02)
	I+II	9.40 (0.40)	4.50 (0.50)	3.16 (0.60)	1.79 (0.37)	37.25 (1.35)	44.75 (2.35)	7.10 (0.00)	19.40 (0.60)	18.40 (0.80)	0.69 (0.06)	38.20 (4.20)	5.60 (0.40)	12.82 (0.50)	8.26 (0.99)	0.40 (0.05)
Lubuski	Control	8.20 (1.40)	6.20 (0.20)	5.88 (0.47)	1.57 (0.07)	31.95 (1.75)	51.80 (1.00)	8.10 (0.70)	20.00 (1.20)	17.80 (2.40)	0.57 (0.11)	42.50 (0.50)	6.50 (0.10)	14.42 (0.58)	6.24 (1.32)	0.26 (0.00)
	I	7.10 (0.30)	3.40 (0.20)	3.12 (0.20)	0.94 (0.07)	36.50 (1.70)	44.50 (0.70)	6.35 (0.15)	15.40 (0.60)	13.90 (0.50)	0.51 (0.01)	37.55 (1.35)	4.73 (0.17)	11.41 (0.41)	5.25 (1.48)	0.29 (0.04)
	II	13.00 (1.00)	4.10 (0.10)	4.89 (0.03)	1.04 (0.29)	33.75 (4.75)	44.70 (1.50)	7.50 (0.10)	18.00 (2.40)	16.40 (1.60)	0.56 (0.13)	40.60 (3.30)	6.00 (0.30)	13.29 (1.75)	4.58 (0.89)	0.28 (0.10)
	I+II	12.20 (0.00)	3.80 (0.40)	3.76 (1.11)	0.98 (0.10)	47.20 (0.10)	43.18 (1.78)	6.35 (0.05)	14.80 (0.40)	14.30 (0.10)	0.69 (0.01)	35.05 (3.05)	4.30 (0.20)	8.81 (1.67)	3.54 (0.79)	0.21 (0.14)
Stratus	Control	9.60 (0.20)	6.90 (0.30)	4.89 (0.28)	3.28 (0.16)	43.00 (1.90)	49.60 (2.20)	9.65 (0.05)	22.80 (0.80)	21.70 (1.30)	0.94 (0.10)	40.25 (1.15)	7.75 (0.15)	16.30 (0.82)	9.15 (0.31)	0.49 (0.04)
	I	7.60 (0.80)	3.60 (0.00)	2.60 (0.22)	1.47 (0.01)	37.00 (0.30)	40.75 (0.45)	7.10 (0.50)	17.60 (0.80)	17.20 (0.60)	0.64 (0.03)	33.90 (2.70)	6.20 (0.00)	13.86 (0.42)	8.69 (0.23)	0.41 (0.01)
	II	9.10 (0.70)	4.60 (0.00)	4.40 (0.08)	2.22 (0.00)	42.45 (2.05)	40.40 (0.20)	7.15 (0.05)	20.40 (0.00)	18.90 (0.30)	0.80 (0.03)	34.90 (1.50)	6.10 (0.10)	14.66 (0.38)	9.44 (0.50)	0.47 (0.00)
	I+II	8.70 (0.30)	3.50 (0.30)	2.09 (0.03)	1.31 (0.19)	38.05 (0.05)	41.35 (1.25)	6.65 (0.25)	19.80 (0.20)	19.00 (0.20)	0.72 (0.01)	31.00 (0.20)	4.70 (0.50)	11.56 (0.16)	8.34 (0.84)	0.40 (0.01)
Cam/B1/CI	Control	7.60 (0.20)	7.10 (0.10)	3.96 (0.04)	3.22 (0.23)	38.25 (3.25)	58.80 (1.10)	6.95 (0.35)	17.60 (0.00)	16.30 (0.50)	0.62 (0.07)	36.45 (3.35)	5.50 (0.20)	13.79 (1.27)	11.00 (0.20)	0.45 (0.03)
	I	5.10 (0.90)	3.80 (0.60)	1.24 (0.22)	1.58 (0.09)	40.05 (0.85)	45.25 (2.05)	6.00 (0.10)	16.80 (0.60)	16.80 (0.60)	0.67 (0.01)	26.15 (2.95)	3.95 (0.05)	10.28 (0.48)	8.25 (1.02)	0.43 (0.04)
	II	6.90 (0.10)	5.20 (0.40)	2.31 (0.33)	1.96 (0.03)	35.10 (0.30)	42.90 (0.50)	6.65 (0.05)	17.40 (1.00)	15.40 (1.00)	0.54 (0.03)	30.20 (4.60)	5.15 (0.05)	13.00 (1.44)	9.49 (0.93)	0.40 (0.04)
	I+II	5.30 (1.10)	3.00 (0.20)	1.77 (0.51)	1.11 (0.01)	38.05 (0.05)	39.70 (2.50)	6.30 (0.10)	15.90 (1.10)	15.50 (1.50)	0.59 (0.06)	27.50 (0.50)	4.30 (0.20)	10.90 (0.20)	6.76 (0.13)	0.40 (0.05)
Harmal	Control	7.90 (0.10)	7.10 (0.10)	2.61 (0.15)	2.28 (0.04)	43.35 (0.25)	45.45 (0.55)	6.85 (0.05)	14.20 (0.20)	11.10 (0.20)	0.64 (0.03)	30.40 (0.60)	4.80 (0.10)	12.40 (0.20)	11.18 (0.39)	0.51 (0.02)
	I	8.70 (0.70)	8.00 (0.60)	1.41 (0.17)	1.58 (0.03)	40.65 (1.75)	37.65 (0.65)	4.45 (0.05)	11.40 (0.20)	8.90 (0.90)	0.36 (0.02)	29.40 (1.60)	3.20 (0.10)	7.10 (0.38)	4.39 (0.55)	0.21 (0.02)
	II	7.80 (0.20)	6.50 (0.30)	1.46 (0.18)	1.31 (0.09)	38.10 (1.20)	42.70 (0.90)	4.25 (0.05)	9.40 (0.20)	7.70 (0.50)	0.29 (0.01)	28.60 (1.40)	3.40 (0.10)	7.52 (0.64)	4.78 (0.61)	0.20 (0.02)
	I+II	6.50 (0.30)	5.30 (0.50)	1.61 (0.17)	0.92 (0.00)	38.50 (1.30)	38.35 (2.15)	3.90 (0.20)	8.40 (0.80)	6.90 (0.10)	0.27 (0.01)	28.20 (1.40)	3.65 (0.55)	8.26 (0.34)	5.40 (1.14)	0.25 (0.00)
MDingo	Control	7.30 (0.10)	6.10 (0.30)	2.56 (0.10)	3.27 (0.03)	39.90 (3.70)	51.35 (0.75)	6.85 (0.05)	16.40 (1.20)	16.10 (0.90)	0.64 (0.02)	44.10 (2.70)	6.30 (0.50)	15.50 (0.66)	12.85 (0.60)	0.55 (0.04)
	I	6.90 (0.10)	6.00 (0.40)	1.68 (0.00)	1.64 (0.21)	42.30 (1.30)	36.30 (1.50)	5.45 (0.05)	14.40 (0.40)	12.30 (1.50)	0.52 (0.05)	28.10 (1.70)	4.00 (0.00)	8.12 (0.72)	5.48 (1.52)	0.28 (0.06)
	II	7.40 (0.20)	5.40 (0.20)	1.84 (0.26)	1.92 (0.01)	40.20 (2.10)	37.80 (1.80)	5.90 (0.50)	14.20 (1.40)	11.60 (0.40)	0.47 (0.04)	28.60 (0.20)	4.70 (0.10)	12.30 (0.10)	8.32 (0.51)	0.36 (0.01)
	I+II	5.00 (0.20)	4.10 (0.30)	1.60 (0.12)	1.68 (0.17)	40.65 (0.75)	34.25 (2.05)	5.65 (0.15)	14.00 (0.40)	13.40 (0.20)	0.54 (0.02)	26.60 (1.00)	4.80 (0.40)	12.35 (0.77)	9.17 (0.05)	0.41 (0.02)
